# Supplementary material for: Molecular basis of mucopolysaccharidosis type II (Hunter syndrome): first review and classification of published IDS gene variants
Source: Hum Genomics. 2024 Dec 2;18:134. doi: 10.1186/s40246-024-00701-w (PMC11610362; doi:10.1186/s40246-024-00701-w)
Supplement: Supplementary file 1 — Supplementary Material 1: Table S1 Title of data: ACMG/AMP Classification Methods. Description of data: Specification of ACMG/AMP criteria applied to IDS variants classification and/or application of the recommendations of the Sequence Variant Interpretation Working Group (SVI WG). Table S2 Title of data: MPS II Female Patients. Description of data: List of MPS II female patients reported in literature. Table S3 Title of data: IDS Unique Point Variants. Description of data: List of IDS Unique Point Variants collected from literature (last search June 2023). Table S5 Title of data: References Complex Variants. Description of data: References of the articles reporting MPS II patients carrying complex rearrangements. Table S6 Title of data: References Large Deletions-Insertions Variants. Description of data: References of the articles reporting MPS II patients carrying large deletions/insertions. [file 40246_2024_701_MOESM1_ESM.xlsx]

## Sheet: TableS1_ClassificationMethods
Table S1. Specification of ACMG/AMP criteria applied to IDS variants classification
a. PATHOGENIC CRITERIA
ACMG criteria		Criteria applied to IDS variants
ACMG criterion	Criterion definition	Strength	Specification	Notes	Reference
PVS1	Null variant (nonsense, frameshift, canonical ±1 or 2 splice sites, initiation codon, single or multiexon deletion) in a gene where LOF is a known mechanism of disease	Very strong	The PVS1 decision tree was applied (section c of this table)		Abou Tayoun et al., 2018
		Strong
		Moderate
PS1	Same amino acid change as a previously established pathogenic variant regardless of nucleotide change	Strong	Same amino acid change as a variant classified as "Pathogenic" in the present study, regardless of nucleotide change	Criterion applied after the first round of classification
		Moderate	Same amino acid change as a variant classified as "Likely pathogenic" in the present study, regardless of nucleotide change
PS2	De novo (both maternity and paternity confirmed) in a patient with the disease and no family history	Very strong	PP4 score >=4	A point-based scoring system was applied to each de novo occurrence of the variant in a proband. The PP4 score of the variant was calculated by adding the scores from all probands with the variant (see section d of this table)	Adapted from ClinGen Sequence Variant Interpretation Recommendation for de novo Criteria (PS2/PM6) - Version 1.1 Working Group Page: https://clinicalgenome.org/working-groups/sequence-variant-interpretation/
		Strong	PP4 score >=2 and <4
		Moderate	PP4 score >=1 and <2
		Supporting	PP4 score >=0.5 and <1
PS3	Well–established in vitro or in vivo functional studies supportive of a damaging effect on the gene or gene product	Strong	<1% wild type IDS activity when the variant is expressed in a heterologous cell type	Data from any studies on samples from patients, such as IDS activity measurement in cultured skin fibroblasts or dried blood spots, is included in PP4 and not in PS3
		Moderate	<5% wild type IDS activity when the variant is expressed in a heterologous cell type or evidence of abnormal RNA or protein synthesis and/or processing
PS4	The prevalence of the variant in affected individuals is significantly increased compared with the prevalence in controls	Strong	Lower boundary of 95% CI of the OR ≥20 (variants included in gnomAD v4.0.0 database) #pts ≥15 (variants absent in gnomAD v4.0.0 database)	For variants included in gnomAD v4.0.0 database, the odds ratio (OR) and the respective 95% confidence interval (95% CI) were calculated according to Walsh et al., 2021, considering as disease cases all the unrelated subjects collected in the present study, excluding the cases revealed by NBS, and as control population the overall population of gnomAD v4.0.0 database. For variants absent in gnomA…	Walsh R, Lahrouchi N, Tadros R, et al. Enhancing rare variant interpretation in inherited arrhythmias through quantitative analysis of consortium disease cohorts and population controls. Genet Med. 2021;23:47-58 Chen S, Francioli LC, Goodrich JK, et al. A genomic mutational constraint map using variation in 76,156 human genomes. Nature2024; 625:92–100
		Moderate	Lower boundary of 95% CI of the OR <20 and ≥10 (variants included in gnomAD v4.0.0 database) #pts <15 and ≥8 (variants absent in gnomAD v4.0.0 database)
		Supporting	Lower boundary of 95% CI of the OR <10 and ≥5 (variants included in gnomAD v4.0.0 database) #pts <8 and ≥5 (variants absent in gnomAD v4.0.0 database)
PM1	Located in a mutational hot spot and/or critical and well–established functional domain (e.g., active site of an enzyme) without benign variation	Moderate	Missense variants or deletions involving amino acids considered critical for protein function and structure (active site, calcium binding, n-glycosylation and disulfide bond sites), according to Demydchuk et al., 2017	Not applied with PVS1	Demydchuk M, Hill CH, Zhou A, Bunkóczi G, Stein PE, Marchesan D, Deane JE, Read RJ. Insights into Hunter syndrome from the structure of iduronate-2-sulfatase. Nat Commun. 2017;8:15786.
PM2	Absent from controls (or at extremely low frequency if recessive) in Exome Sequencing Project, 1000 Genomes Project, or Exome Aggregation Consortium	Moderate	Absent from gnomAD database (v4.0.0) or present with an allele frequency <0.001 in all continental populations with >2000 alleles		Chen S, Francioli LC, Goodrich JK, et al. A genomic mutational constraint map using variation in 76,156 human genomes. Nature2024; 625:92–100
PM3	For recessive disorders, detected in trans with a pathogenic variant		Not applicable	Not applicable
PM4	Protein length changes as a result of in–frame deletions/insertions in a nonrepeat region or stop–loss variants	Moderate	Small inframe deletion/insertion in a nonrepeat region or stoploss variants producing a protein length change of >2 aa	Repeats in IDS gene were retrieved from RepeatMasker data in the UCSC genome browser. All small inframe deletions/insertions in the IDS gene are located in nonrepeat regions. Not applied with PVS1	Smit, AFA, Hubley, R & Green, P. RepeatMasker Open-3.0. 1996-2010 - http://www.repeatmasker.org Nassar LR, Barber GP, Benet-Pagès A, et al. The UCSC Genome Browser database: 2023 update. Nucleic Acids Res. 2023;51(D1):D1188-D1195
		Supporting	Small inframe deletion/insertion in a nonrepeat region or stoploss variants producing a protein length change of 1 or 2 aa
PM5	Novel missense change at an amino acid residue where a different missense change determined to be pathogenic has been seen before	Moderate	Missense change at an amino acid residue where a different missense change has been classified as "Pathogenic" variant in the present study	Criterion applied after the first round of classification
		Supporting	Missense change at an amino acid residue where a different missense change has been classified as "Likely pathogenic" variant in the present study
PM6	Assumed de novo, but without confirmation of paternity and maternity	Moderate	Not Applicable. De novo evidence is calculated using PS2 criterion for both confirmed and unconfirmed parental relationships
PP1	Cosegregation with disease in multiple affected family members in a gene definitively known to cause the disease	Moderate	Variant found in at least one affected relative
PP2	Missense variant in a gene that has a low rate of benign missense variation and in which missense variants are a common mechanism of disease	Supporting		Not applied with PVS1
PP3	Multiple lines of computational evidence support a deleterious effect on the gene or gene product (conservation, evolutionary, splicing impact, etc.)	Supporting	REVEL score > 0.75 for missense variants; VEST score > 0.75 for the other variants	Not applied with PVS1	https://www.ncbi.nlm.nih.gov/pmc/articles/PMC5065685/; https://genomebiology.biomedcentral.com/articles/10.1186/s13059-016-0974-4
PP4	Patient’s phenotype or family history is highly specific for a disease with a single genetic etiology	Strong	PP4 score >=2	A point-based scoring system has been applied (see section e of this table)
		Moderate	PP4 score >1 and <2
		Supporting	PP4 Score =1
PP5	Reputable source recently reports variant as pathogenic, but the evidence is not available to the laboratory to perform an independent evaluation	Supporting	Not Applicable This criterion is not for use as recommended by the ClinGen Sequence Variant Interpretation VCEP Review Committee.		https://www.gimjournal.org/article/S1098-3600(21)00016-2/fulltext
b. BENIGN CRITERIA
ACMG criterion	Criterion definition
BA1	Allele frequency is >5% in Exome Sequencing Project, 1000 Genomes Project, or Exome Aggregation Consortium	Stand alone	Allele frequency is >0.05 in at least one continental population with >2000 alleles of gnomAD database (v2.1.1)
BS1	Allele frequency is greater than expected for disorder	Strong	Allele frequency is >0.005 in at least one continental population with >2000 alleles of gnomAD database (v2.1.1)
BS2	Observed in a healthy adult individual for a recessive (homozygous), dominant (heterozygous), or X–linked (hemizygous) disorder, with full penetrance expected at an early age	Strong	Observed in hemizygous state in a healthy adult
BS3	Well–established in vitro or in vivo functional studies show no damaging effect on protein function or splicing	Strong
		Supporting	Well-established in vitro or in vivo functional studies shows no damaging effect on protein function. >50% activity when the variant is expressed in a heterologous cell type
BS4	Lack of segregation in affected members of a family	Strong	Lack of segregation in affected members of a family
BP1	Missense variant in a gene for which primarily truncating variants are known to cause disease	Supporting	Not Applicable
BP2	Observed in trans with a pathogenic variant for a fully penetrant dominant gene/disorder or observed in cis with a pathogenic variant in any inheritance pattern	Supporting	Not Applicable
BP3	In–frame deletions/insertions in a repetitive region without a known function	Supporting		Repeated regions in IDS gene were calculated according to RepeatMasker data from UCSC genome browser
BP4	Multiple lines of computational evidence suggest no impact on gene or gene product (conservation, evolutionary, splicing impact, etc.)	Supporting	REVEL score < 0.5 for missense variants; VEST score < 0.5 for the other variant		https://www.ncbi.nlm.nih.gov/pmc/articles/PMC5065685/; https://genomebiology.biomedcentral.com/articles/10.1186/s13059-016-0974-4
BP5	Variant found in a case with an alternate molecular basis for disease	Supporting
BP6	Reputable source recently reports variant as benign, but the evidence is not available to the laboratory to perform an independent evaluation	Supporting	Not Applicable This criterion is not for use as recommended by the ClinGen Sequence Variant Interpretation VCEP Review Committee. https://www.gimjournal.org/article/S1098-3600(21)00016-2/fulltext		https://www.gimjournal.org/article/S1098-3600(21)00016-2/fulltext
BP7	A synonymous (silent) variant for which splicing prediction algorithms predict no impact to the splice consensus sequence nor the creation of a new splice site AND the nucleotide is not highly conserved	Supporting
c. PVS1 decision tree
Type of variant	Molecular consequence			PVS1 strength
Nonsense/Frameshift	Predicted to undergo NMD			PVS1_VeryStrong
	Not predicted to undergo NMD1	Truncated/altered region is critical to protein function		PVS1_Strong
		Role of region in protein function is unknown	>10% of the protein sequence is altered	PVS1_Strong
			<10% of the protein sequence is altered	PVS1_Moderate
GT-AG +/-1,2 splice sites2	Exon skipping3 or use of a cryptic splice site disrupts reading frame and is predicted to undergo NMD			PVS1_VeryStrong
	Exon skipping3 or use of a cryptic splice site disrupts reading frame and is not predicted to undergo NMD1	Truncated/altered region is critical to protein function		PVS1_Strong
		Role of region in protein function is unknown	>10% of the protein sequence is altered	PVS1_Strong
			<10% of the protein sequence is altered	PVS1_Moderate
	Exon skipping3 or use of a cryptic splice site preserves reading frame	Truncated/altered region is critical to protein function		PVS1_Strong
		Role of region in protein function is unknown	>10% of the protein sequence is altered	PVS1_Strong
			<10% of the protein sequence is altered	PVS1_Moderate
Initiation codon				PVS1_Strong
Deletion	Full gene deletion			PVS1_VeryStrong
	Single to multi-exon deletion disrupts reading frame and is predicted to undergo NMD			PVS1_VeryStrong
	Single to multi-exon deletion disrupts reading frame and is not predicted to undergo NMD1	Truncated/altered region is critical to protein function		PVS1_Strong
		Role of region in protein function is unknown	>10% of the protein sequence is altered	PVS1_Strong
			<10% of the protein sequence is altered	PVS1_Moderate
	Single to multi-exon deletion preserves reading frame	Truncated/altered region is critical to protein function		PVS1_Strong
		Role of region in protein function is unknown	>10% of the protein sequence is altered	PVS1_Strong
			<10% of the protein sequence is altered	PVS1_Moderate
Duplication	Reading frame disrupted and NMD predicted to occur			PVS1_VeryStrong
	No known impact on reading frame and NMD			N/A
1 Not predicted to undergo NMD if the premature termination codon is in the last exon (exon 9) or in the last 50 nucleotides of the penultimate exon (exon 8), i.e. 3' to the position c.1130, p.376 2 All donor/acceptor splice sites in IDS follow the GT/AG rule. 3 If the GT donor splice site is altered, it is predicted that the upstream exon will be skipped. If the AG acceptor splice site is altere…
d. PS2-PM6 scoring system
Description of evidence		Points per proband
de novo with confirmed parental relationships4 in a patient with a confirmed MPSII diagnosis		2
de novo with confirmed parental relationships4 in a patient revealed by Newborn Screening		1
de novo without confirmed parental relationships4 in a patient with a confirmed MPSII diagnosis		1
de novo without confirmed parental relationships4 in a patient revealed by Newborn Screening		0.5
4 confirmed parental relationship is intended as both maternity and paternity confirmed for female patients and only maternity confirmed for male patients
e. PP4 scoring system
Description of evidence		Points per evidence
At least one subject reported to have MPSII according to the knowledge and/or the clinical guidelines available at the time of the publication		1
Absent IDS activity, or documented as activity in the affected range (which must be provided in the publication) in any appropriate tissue (cultured skin fibroblasts, leukocytes, lymphocytes, whole blood or dried blood spot) in at least one subject		1
IDS activity is reported to be deficient but the data are not provided (i.e. values for the patient and normal range as determined by the testing laboratory)		0.5

## Sheet: TableS2_FemalePatients
Progressive number	Base change	Predicted effect on protein	X-skewed percentage	Phenotype	Reported country/ ethnicity	de novo? Yes (y), No (n)	IDS activity (n.r.: normal range)	Urinary GAGs (n.r.: normal range)	Reference	Notes
1	Balanced reciprocal translocation between chromosomes X and 5 with the X breakpoint between Xq26 and Xq27, disrupting IDS gene	---	---	---	British	yes	absent	65 mg/mmol creatinine (n.r. 9-20)	(Mossman et al., 1983)
2	Partial deletion of the long arm of one X-chromosome, probably band Xq25	---	---	---	British	no	2% of mean control value	105 mg/mg/mmol creatinine (n.r. 9-20)	(Broadhead et al., 1986)	Actually the causative variant is not reported in the paper
3	Deletion of Xq27.3-q28 [deleted markers: DXS297 (VK23AC), DXS293 (VK16), FRAXA (pfxa3), DXS296 (VK21A) and the 3' end of IDS]	---	Unbalanced X-inactivation	---	Canadian	yes	< 1% of mean control value	---	(Clarke et al., 1990, 1991, 1992)
4	c.123del	p.(Ile42Serfs*18)	X-skewed	---	British	---	not reported	---	(Winchester et al., 1992; Goldenfum et al., 1996)
5	c.1403G>A	p.(Arg468Gln)	paternal X-skewed	---	Japanese	no	absent	86 mg uronic acid/g creatinine (n.r. 15 ± 5mg/g)	(Sukegawa et al., 1997)
6	c.1403G>T	p.(Arg468Leu)	X-skewed	---	Japanese	no	absent	183 mg uronic acid/g creatinine (n.r. 30 ± 15 mg/g)	(Sukegawa et al., 1998)
7*	c.122T>C	p.(Leu41Pro)	100% X-skewed	mild	French gipsy family	no	marked deficiency	---	(Cudry et al., 2000)	The variant is in homozygosis and both parents are carriers
8	intron 7-intron 8 deletion + 20 nt insertion	---	100% X-skewed	severe	Tunisian	yes	marked deficiency	---	(Cudry et al., 2000)
9	c.582_595delinsG	p.(Thr195Asnfs*14)	100% X-skewed	severe	Macedonian	no	1.9 nmol/hour/mg protein in fibroblasts (n.r. > 15); no activity in leucocytes	219.7 GAG/creatinine (n.r.< 43)	(Tuschl et al., 2005)
10	deletion at Xq27.3– Xq28 including FMR1, FMR2 and IDS genes	---	---	---	American	yes	50% of control value	---	(Probst et al., 2007)
11	c.1568A>G	p.Tyr523Cys	skewed X-inactivation	mild	---	---	0,1 pmoles/mL/h (512 ± 202)	190 mg/g creatinine (n.r. not reported)	(Piotrowska et al., 2009)
12	IDS-IDSP1 recombination associated with inversion	---	100% X-skewed	severe	Italian	no	0.24 nmol/4 h/mg (n.r. 35-80)	318.44 mg/g creatinine (n.r. 13-68)	(Manara et al., 2010)
13	c.1327C>T	p.(Arg443*)	---	---	Korean	no	1,4 nmol/4 h/mg protein in fibroblasts (n.r. 35-80)	---	(Sohn et al., 2010)
14	c.879G>A	p.(Gln293Gln)	95% X-skewed	---	Chinese	no		---	(Zhang et al., 2011)
15	c.1568A>G	p.(Tyr523Cys)	100% X-skewed	moderate	Polish	no	35 pmoles/ml/h in serum (n.r. 500-650)	---	(Kloska et al., 2011; Jurecka et al., 2012)
16	deletion exons 1- 4	---	X-skewed	severe	Latvian	yes	2.0 nmoles/ml/4 h in plasma (n.r. 212-660)	---	(Jurecka et al., 2012)
17	c.1327C>T	p.(Arg443*)	92% X-skewed	---	Mexican	yes	18.29 mmol/h/l in DBS ( n.r. 57.39-149.47)	---	(Piña-Aguilar et al., 2013)
18	Balanced reciprocal translocation between chromosomes X and 9	---	extremely X-skewed	---	Caucasian/Italian	yes	3.57 nmol/4 hr/mg protein (n.r. 25-95)	202.5 mg/g creatinine (n.r. 48-82)	(Lonardo et al., 2014)
19	c.1403G>A	p.(Arg468Gln)	---	severe	Ukrainian	yes	0.46 nmol/4 h/mg in leucocytes (n.r. 28.1-70.4)	46.2 mol/g creatinine (n.r.˂ 16,1	(Řeboun et al., 2016; Dvorakova et al., 2017)
20	c.1438_1442del	p.(Pro480Phefs*17)	---	---	Russian	no	0.001 μM/l/h in DBS (n.r. 2.5-50)	increased excretion of HS and CS	(Semyachkina et al., 2019)	The girl is also affected by Turner syndrome
21	c.263G>C	p.(Arg88Pro)	---	---	Tunisian	no	0,39 nmol/h/mg protein in leucocytes (n.r. 2.4 ± 1.1 )	125 mg/g creatinine (n.r. not reported)	(Chkioua et al., 2020)
22	IDS-IDSP1 recombination associated with inversion	---	---	severe	Hispanic	---	undetectable	---	(Julien et al., 2020)
23	c.1224del	p.(Thr409Argfs*31)	---	---	Chinese	no	0.91-1.12 μmol/L blood/h (n.r. > 4.42 )	99.8 mg/mmol creatinine (n.r.<30)	(Zhang et al., 2021)
24	IDS-IDSP1 recombination associated with inversion	---	95% X-skewed	severe	Korean	yes	1.8 nmol/4 hours /mg protein (age-matched n.r. 496.3±165.7)	Increased	(Kim et al., 2022)
* All variants reported are carried in heterozygosis with exception of patient 7 who carries the variant in homozygosis
References
Broadhead, D. M., Kirk, J. M., Burt, A. J., Gupta, V., Ellis, P. M., and Besley, G. T. (1986). Full expression of Hunter’s disease in a female with an X-chromosome deletion leading to non-random inactivation. Clin. Genet. 30, 392–398. doi: 10.1111/j.1399-0004.1986.tb01896.x
Chkioua, L., Grissa, O., Leban, N., Gribaa, M., Boudabous, H., Turkia, H. B., et al. (2020). The mutational spectrum of hunter syndrome reveals correlation between biochemical and clinical profiles in Tunisian patients. BMC Med. Genet. 21, 111. doi: 10.1186/s12881-020-01051-9
Clarke, J. T., Greer, W. L., Strasberg, P. M., Pearce, R. D., Skomorowski, M. A., and Ray, P. N. (1991). Hunter disease (mucopolysaccharidosis type II) associated with unbalanced inactivation of the X chromosomes in a karyotypically normal girl. Am. J. Hum. Genet. 49, 289–297.
Clarke, J. T., Willard, H. F., Teshima, I., Chang, P. L., and Skomorowski, M. A. (1990). Hunter disease (mucopolysaccharidosis type II) in a karyotypically normal girl. Clin. Genet. 37, 355–362. doi: 10.1111/j.1399-0004.1990.tb03519.x
Clarke, J. T., Wilson, P. J., Morris, C. P., Hopwood, J. J., Richards, R. I., Sutherland, G. R., et al. (1992). Characterization of a deletion at Xq27-q28 associated with unbalanced inactivation of the nonmutant X chromosome. Am. J. Hum. Genet. 51, 316–322.
Cudry, S., Tigaud, I., Froissart, R., Bonnet, V., Maire, I., and Bozon, D. (2000). MPS II in females: molecular basis of two different cases. J. Med. Genet. 37, E29. doi: 10.1136/jmg.37.10.e29
Dvorakova, L., Vlaskova, H., Sarajlija, A., Ramadza, D. P., Poupetova, H., Hruba, E., et al. (2017). Genotype–phenotype correlation in 44 Czech, Slovak, Croatian and Serbian patients with mucopolysaccharidosis type II. Clin. Genet. 91, 787–796. doi: 10.1111/cge.12927
Goldenfum, S. L., Young, E., Michelakakis, H., Tsagarakis, S., and Winchester, B. (1996). Mutation analysis in 20 patients with Hunter disease. Hum. Mutat. 7, 76–78. doi: 10.1002/(SICI)1098-1004(1996)7:1<76::AID-HUMU14>3.0.CO;2-P
Julien, D. C., Woolgar, K., Pollard, L., Miller, H., Desai, A., Lindstrom, K., et al. (2020). Immune Modulation for Enzyme Replacement Therapy in A Female Patient With Hunter Syndrome. Front. Immunol. 11. Available at: https://www.frontiersin.org/articles/10.3389/fimmu.2020.01000 (Accessed October 20, 2022).
Jurecka, A., Krumina, Z., Żuber, Z., Różdżyńska-Świątkowska, A., Kłoska, A., Czartoryska, B., et al. (2012). Mucopolysaccharidosis type II in females and response to enzyme replacement therapy. Am. J. Med. Genet. A. 158A, 450–454. doi: 10.1002/ajmg.a.34415
Kim, H. Y., Kim, M. J., Seong, M.-W., and Ko, J. M. (2022). Skewed X-Chromosome Inactivation in a Korean Girl with Severe Mucopolysaccharidosis Type II. Ann. Lab. Med. 42, 373–375. doi: 10.3343/alm.2022.42.3.373
Kloska, A., Jakóbkiewicz-Banecka, J., Tylki-Szymańska, A., Czartoryska, B., and Węgrzyn, G. (2011). Female Hunter syndrome caused by a single mutation and familial XCI skewing: implications for other X-linked disorders. Clin. Genet. 80, 459–465. doi: 10.1111/j.1399-0004.2010.01574.x
Lonardo, F., Di Natale, P., Lualdi, S., Acquaviva, F., Cuoco, C., Scarano, F., et al. (2014). Mucopolysaccharidosis type II in a female patient with a reciprocal X;9 translocation and skewed X chromosome inactivation. Am. J. Med. Genet. A. 164A, 2627–2632. doi: 10.1002/ajmg.a.36667
Manara, R., Rampazzo, A., Cananzi, M., Salviati, L., Mardari, R., Drigo, P., et al. (2010). Hunter syndrome in an 11-year old girl on enzyme replacement therapy with idursulfase: brain magnetic resonance imaging features and evolution. J. Inherit. Metab. Dis. 33 Suppl 3, S67-72. doi: 10.1007/s10545-009-9023-8
Mossman, J., Blunt, S., Stephens, R., Jones, E. E., and Pembrey, M. (1983). Hunter’s disease in a girl: association with X:5 chromosomal translocation disrupting the Hunter gene. Arch. Dis. Child. 58, 911–915. doi: 10.1136/adc.58.11.911
Piña-Aguilar, R. E., Zaragoza-Arévalo, G. R., Rau, I., Gal, A., Alcántara-Ortigoza, M. A., López-Martínez, M. S., et al. (2013). Mucopolysaccharidosis type II in a female carrying a heterozygous stop mutation of the iduronate-2-sulfatase gene and showing a skewed X chromosome inactivation. Eur. J. Med. Genet. 56, 159–162. doi: 10.1016/j.ejmg.2012.11.006
Piotrowska, E., Jakóbkiewicz-Banecka, J., Tylki-Szymańska, A., Czartoryska, B., Węgrzyn, A., and Węgrzyn, G. (2009). Correlation between severity of mucopolysaccharidoses and combination of the residual enzyme activity and efficiency of glycosaminoglycan synthesis. Acta Paediatr. 98, 743–749. doi: 10.1111/j.1651-2227.2008.01153.x
Probst, F. J., Roeder, E. R., Enciso, V. B., Ou, Z., Cooper, M. L., Eng, P., et al. (2007). Chromosomal microarray analysis (CMA) detects a large X chromosome deletion including FMR1, FMR2, and IDS in a female patient with mental retardation. Am. J. Med. Genet. A. 143A, 1358–1365. doi: 10.1002/ajmg.a.31781
Řeboun, M., Rybová, J., Dobrovolný, R., Včelák, J., Veselková, T., Štorkánová, G., et al. (2016). X-Chromosome Inactivation Analysis in Different Cell Types and Induced Pluripotent Stem Cells Elucidates the Disease Mechanism in a Rare Case of Mucopolysaccharidosis Type II in a Female. Folia Biol. (Praha) 62, 82–89.
Semyachkina, A. N., Voskoboeva, E. Y., Zakharova, E. Y., Nikolaeva, E. A., Kanivets, I. V., Kolotii, A. D., et al. (2019). Case report: a rare case of Hunter syndrome (type II mucopolysaccharidosis) in a girl. BMC Med. Genet. 20, 66. doi: 10.1186/s12881-019-0807-x
Sohn, Y. B., Kim, S. J., Park, S. W., Park, H.-D., Ki, C.-S., Kim, C. H., et al. (2010). A mother and daughter with the p.R443X mutation of mucopolysaccharidosis type II: Genotype and phenotype analysis. Am. J. Med. Genet. A. 152A, 3129–3132. doi: 10.1002/ajmg.a.33589
Sukegawa, K., Matsuzaki, T., Fukuda, S., Masuno, M., Fukao, T., Kokuryu, M., et al. (1998). Brother/sister siblings affected with Hunter disease: evidence for skewed X chromosome inactivation. Clin. Genet. 53, 96–101. doi: 10.1111/j.1399-0004.1998.tb02654.x
Sukegawa, K., Song, X.-Q., Masuno, M., Fukao, T., Shimozawa, N., Fukuda, S., et al. (1997). Hunter disease in a girl caused by R468Q mutation in the iduronate-2-sulfatase gene and skewed inactivation of the X chromosome carrying the normal allele. Hum. Mutat. 10, 361–367. doi: 10.1002/(SICI)1098-1004(1997)10:5<361::AID-HUMU5>3.0.CO;2-I
Tuschl, K., Gal, A., Paschke, E., Kircher, S., and Bodamer, O. A. (2005). Mucopolysaccharidosis type II in females: Case report and review of literature. Pediatr. Neurol. 32, 270–272. doi: 10.1016/j.pediatrneurol.2004.10.009
Winchester, B., Young, E., Geddes, S., Genet, S., Hurst, J., Middelton-Price, H., et al. (1992). Female twin with hunter disease due to nonrandom inactivation of the X-chromosome: A consequence of twinning. Am. J. Med. Genet. 44, 834–838. doi: 10.1002/ajmg.1320440625
Zhang, C., Hao, S., Meng, Z., Hui, L., Wang, Y., Xuan, F., et al. (2021). Detailed pedigree analyses and prenatal diagnosis for a family with mucopolysaccharidosis type II. BMC Med. Genomics 14, 175. doi: 10.1186/s12920-021-01027-5
Zhang, H., Li, J., Zhang, X., Wang, Y., Qiu, W., Ye, J., et al. (2011). Analysis of the IDS Gene in 38 Patients with Hunter Syndrome: The c.879G>A (p.Gln293Gln) Synonymous Variation in a Female Create Exonic Splicing. PLoS ONE 6, e22951. doi: 10.1371/journal.pone.0022951

## Sheet: TableS3_UniquePointVariants
Progressive number	Nucleotide alteration	Predicted effect on protein	Type of variant	Position	Variant identifier (dbSNP ID)	ClinVar SCV accession number	Total families reported	Total alleles reported	Reported country/ethnicity	References†	Classification	Notes
1	c.1A>T	p.(Met1?)	Startloss	Exon 1		SCV005088913	1	1	Spanish	(Gort et al., 1998a)	Pathogenic
2	c.103G>C	p.(Asp35His)	Missense	Exon 1	rs2089514224	SCV005089057	2	2	Russian	(Semyachkina et al., 2021)	Likely pathogenic
3	c.122T>C	p.(Leu41Pro)	Missense	Exon 2		SCV005089177	2	2	French gipsy, Chinese	(Cudry et al., 2000; Zhang et al., 2023)	Likely pathogenic	One patient is female (Cudry et al., 2000)
4	c.133G>A	p.(Asp45Asn)	Missense	Exon 2	rs869025301	SCV005089231	1	1	UK	(Vafiadaki et al., 1998)	Pathogenic
5	c.133G>C	p.(Asp45His)	Missense	Exon 2	rs869025301	SCV005089243	1	1	Mexican	(Alcántara-Ortigoza et al., 2016)	Pathogenic
6	c.134A>G	p.(Asp45Gly)	Missense	Exon 2		SCV005089264	1	1		(Brusius-Facchin et al., 2014)	Likely pathogenic
7	c.134A>T	p.(Asp45Val)	Missense	Exon 2		SCV005089275	2	2	Indian	(Brusius-Facchin et al., 2014; Uttarilli et al., 2016)	Likely pathogenic
8	c.135T>A	p.(Asp45Glu)	Missense	Exon 2		SCV005089286	1	1	Spanish	(Guillén-Navarro et al., 2013)	Pathogenic
9	c.136G>A	p.(Asp46Asn)	Missense	Exon 2	rs2089504816	SCV005089297	2	2	Russian, Chinese	(Semyachkina et al., 2021; Fang et al., 2022)	Pathogenic
10	c.136G>T	p.(Asp46Tyr)	Missense	Exon 2	rs2089504816	SCV005089308	2	2	Russian, Indian	(Semyachkina et al., 2021; Agrawal et al., 2022)	Likely pathogenic
11	c.137A>C	p.(Asp46Ala)	Missense	Exon 2		SCV005089319	3	3	Taiwanese	(Pollard et al., 2013; Lin et al., 2019; Lin et al., 2020)	Pathogenic
12	c.140T>C	p.(Leu47Pro)	Missense	Exon 2		SCV005089330	1	1	Chinese	(Zhao et al., 2021)	Likely pathogenic
13	c.142C>T	p.(Arg48Cys)	Missense	Exon 2	rs1412895796	SCV005089341	1	1	Taiwanese	(Chien et al., 2020)	Likely pathogenic
14	c.143G>C	p.(Arg48Pro)	Missense	Exon 2	rs1569560528	SCV005089353	3	3	Japanese, Australian	(Jonsson et al., 1995; Sukegawa et al., 1995; Isogai et al., 1998; Parkinson et al., 2004)	Pathogenic
15	c.160T>G	p.(Tyr54Asp)	Missense	Exon 2		SCV005089419	2	2	Russian	(Karsten et al., 1998b; Semyachkina et al., 2021)	Likely pathogenic
16	c.181T>C	p.(Ser61Pro)	Missense	Exon 2	rs113993955	SCV005089475	3	3	Korean, Argentinian, Polish	(Marucha et al., 2011; Sohn et al., 2012; Amartino et al., 2014)	Likely pathogenic
17	c.182C>A	p.(Ser61Tyr)	Missense	Exon 2		SCV005089496	3	3	Japanese, Dutch	(Brusius-Facchin et al., 2014; Kosuga et al., 2016; Vollebregt et al., 2017)	Likely pathogenic
18	c.182C>T	p.(Ser61Phe)	Missense	Exon 2	rs2124065955	SCV005089486	7	7	Indian, Chinese, Hungarian	(Pollard et al., 2013; Varga et al., 2016c; Agrawal et al., 2022; Fang et al., 2022; Zhong et al., 2023)	Likely pathogenic
19	c.187A>G	p.(Asn63Asp)	Missense	Exon 2	rs193302909	SCV000929879.1	21	21	Indian, Russian, Brazilian, Japanese, Spanish, Italian, Korean, Chinese	(Goldenfum et al., 1996; Rathmann et al., 1996; Villani et al., 1997; Gort et al., 1998a; Karsten et al., 1998b; Brusius-Facchin et al., 2014; Kosuga et al., 2016; Uttarilli et al., 2016; Dvorakova et al., 2017; Cheon and Hwu, 2018; Zanetti et al., 2019; Josahkian et al., 2021; Semyachkina et al., 2021; Agrawal et al., 2022; Fang et al., 2022; Zhong et al., 2023)	Pathogenic
20	c.189T>G	p.(Asn63Lys)	Missense	Exon 2		SCV005089539	2	2	Taiwanese	(Lin et al., 2000, 2006; Chang et al., 2005; Lin et al., 2019)	Pathogenic
21	c.200T>C	p.(Leu67Pro)	Missense	Exon 2		SCV005089571	1	1		(Zhang et al., 2011)	Likely pathogenic
22	c.200T>G	p.(Leu67Arg)	Missense	Exon 2		SCV005089559	1	1	Chinese	(Zhong et al., 2023)	Likely pathogenic
23	c.203C>A	p.(Ala68Glu)	Missense	Exon 2		SCV005089582	1	1		(Schröder et al., 1994)	Likely pathogenic
24	c.212G>A	p.(Ser71Asn)	Missense	Exon 2	rs113993954	SCV005089614	6	6	Chinese, Colombian	(Froissart et al., 1998; Galvis et al., 2015; Zhang et al., 2019; Zhao et al., 2021)	Likely pathogenic
25	c.212G>T	p.(Ser71Ile)	Missense	Exon 2	rs113993954	SCV005089625	2	2	Indian	(Jiao et al., 2019; Agrawal et al., 2022)	Likely pathogenic
26	c.213C>A	p.(Ser71Arg)	Missense	Exon 2		SCV005089645	1	1	USA	(Li et al., 1999)	Likely pathogenic
27	c.213C>G	p.(Ser71Arg)	Missense	Exon 2		SCV005089635	1	1	Italian	(Lualdi et al., 2006a)	Likely pathogenic
28	c.215T>C	p.(Leu72Pro)	Missense	Exon 2		SCV005089647	1	1		(Zhang et al., 2011)	Likely pathogenic
29	c.217C>T	p.(Leu73Phe)	Missense	Exon 2		SCV005089650	1	1	French	(Lissens et al., 1997)	Uncertain significance
30	c.230C>A	p.(Ala77Asp)	Missense	Exon 2		SCV005089653	20	36	Brazilian	(Grinberg et al., 2012; Quaio et al., 2012; Brusius-Facchin et al., 2014; Torres et al., 2014; Josahkian et al., 2021; Stephan et al., 2022)	Pathogenic	17 patients are from the same family (Stephan et al., 2022)
31	c.236C>A	p.(Ala79Glu)	Missense	Exon 2		SCV005089655	3	3	Russian	(Karsten et al., 1998b; Semyachkina et al., 2021)	Likely pathogenic
32	c.238C>A	p.(Gln80Lys)	Missense	Exon 2		SCV005089657	1	1	South Eastern European	(Gucev et al., 2011)	Likely pathogenic
33	c.239A>G	p.(Gln80Arg)	Missense	Exon 2		SCV005089660	5	5		(Pollard et al., 2013; Brusius-Facchin et al., 2014; Dvorakova et al., 2017; Josahkian et al., 2021)	Likely pathogenic
34	c.242A>G	p.(Gln81Arg)	Missense	Exon 3		SCV005088919	1	1	Chinese	(Zhang et al., 2019)	Pathogenic
35	c.245C>A	p.(Ala82Glu)	Missense	Exon 3		SCV005088920	2	2	USA, Indian	(Li et al., 1999; Uttarilli et al., 2016)	Likely pathogenic
36	c.245C>T	p.(Ala82Val)	Missense	Exon 3		SCV005088921	2	2	Italian, Chinese	(Lualdi et al., 2006b; Zhong et al., 2023)	Pathogenic
37	c.248T>G	p.(Val83Gly)	Missense	Exon 3	rs1569560525	SCV005088923	2	2	Chinese	(Ji et al., 2019; Zhao et al., 2021)	Likely pathogenic
38	c.251G>A	p.(Cys84Tyr)	Missense	Exon 3		SCV005088927	1	1		(Brusius-Facchin et al., 2014)	Likely pathogenic
39	c.251G>C	p.(Cys84Ser)	Missense	Exon 3		SCV005088926	1	1	Slovenian	(Zerjav Tansek et al., 2021)	Pathogenic
40	c.252C>G	p.(Cys84Trp)	Missense	Exon 3	rs1557340286	SCV005088929	2	2	Indian	(Pollard et al., 2013; Agrawal et al., 2022)	Likely pathogenic
41	c.253G>A	p.(Ala85Thr)	Missense	Exon 3	rs113993949	SCV005088932	38	38	Spanish, non-Japanese, USA, Taiwanese, Korean, Argentinian, Brazilian, Mexican, Japanese, Indian, Russian, Romanian, Chinese	(Rathmann et al., 1996; Froissart et al., 1998; Gort et al., 1998b; Isogai et al., 1998; Li et al., 1999; Chang et al., 2005; Sohn et al., 2012; Amartino et al., 2014; Brusius-Facchin et al., 2014; Alcántara-Ortigoza et al., 2016; Kosuga et al., 2016, 2016; Uttarilli et al., 2016; Alkhzouz et al., 2017; Dvorakova et al., 2017; Lin et al., 2019; Josahkian et al., 2021; Semyachkina et al., 2021; Ag…	Pathogenic	In one patient is described in cis with c.866C>T (Kosuga et al., 2016)
42	c.253G>C	p.(Ala85Pro)	Missense	Exon 3		SCV005088930	1	1	Japanese	(Kosuga et al., 2016)	Pathogenic
43	c.253G>T	p.(Ala85Ser)	Missense	Exon 3		SCV005088931	2	2	Russian	(Froissart et al., 1998; Semyachkina et al., 2021)	Pathogenic	In one patient is described in cis with c.265G>T (Froissart et al., 1998)
44	c.254C>A	p.(Ala85Asp)	Missense	Exon 3		SCV005088933	1	1		(Pollard et al., 2013)	Pathogenic
45	c.254C>T	p.(Ala85Val)	Missense	Exon 3		SCV005088934	2	2	Taiwanese	(Lin et al., 2019; Chuang et al., 2022)	Likely pathogenic
46	c.257C>A	p.(Pro86Gln)	Missense	Exon 3		SCV005088938	1	1		(Rathmann et al., 1996)	Pathogenic
47	c.257C>G	p.(Pro86Arg)	Missense	Exon 3	rs1557340280	SCV005088935	8	8	Chinese, Russian, Indian	(Bunge et al., 1993; Hopwood et al., 1993; Jonsson et al., 1995; Goldenfum et al., 1996; Zhang et al., 2019; Semyachkina et al., 2021; Agrawal et al., 2022; Zhong et al., 2023)	Pathogenic
48	c.257C>T	p.(Pro86Leu)	Missense	Exon 3	rs1557340280	SCV005088939	32	33	Chinese, Russian, Japanese,non-japanese, Brazilian, Dutch, Filipino, Irish, Italian, Portuguese, South African, Thai, UK, USA, German, New Zealander, Polish	(Popowska et al., 1995; Balzano et al., 1998; Froissart et al., 1998; Isogai et al., 1998; Vafiadaki et al., 1998; Alves et al., 2006; Keeratichamroen et al., 2008; Brusius-Facchin et al., 2014; Chistiakov et al., 2014; Lampe et al., 2014; Kosuga et al., 2016; Chiong et al., 2017; Dvorakova et al., 2017; Vollebregt et al., 2017; Selvanathan et al., 2018; Zhang et al., 2019, 2023; Josahkian et al.…	Pathogenic	Two patients are siblings (Dvorakova et al., 2017). In one patient this variant is described in cis with with c.241_284del (Dvorakova et al., 2017)
49	c.260G>A	p.(Ser87Asn)	Missense	Exon 3		SCV005088940	2	2	Brazilian, Polish	(Popowska et al., 1995; Brusius-Facchin et al., 2014)	Likely pathogenic
50	c.260G>C	p.(Ser87Thr)	Missense	Exon 3		SCV005088941	1	1	Chinese	(Zhang et al., 2023)	Pathogenic
51	c.261C>A	p.(Ser87Arg)	Missense	Exon 3		SCV005088942	1	1	Chinese	(Zhang et al., 2023)	Pathogenic
52	c.262C>A	p.(Arg88Ser)	Missense	Exon 3		SCV005088945	1	1		(Pollard et al., 2013)	Pathogenic
53	c.262C>G	p.(Arg88Gly)	Missense	Exon 3		SCV005088944	2	2	Chinese	(Froissart et al., 1998; Zhao et al., 2021)	Pathogenic
54	c.262C>T	p.(Arg88Cys)	Missense	Exon 3	rs398123249	SCV005088943	44	46	Russian, Brazilian, Chinese, Portuguese, Indian, Mexican, Spanish, Thai, Taiwanese, Thai, Yurkish, USA, Croatian, Australian	(Rathmann et al., 1996; Karsten et al., 1998b; Li et al., 1999; Moreira da Silva et al., 2001; Parkinson et al., 2004; Chang et al., 2005; Alves et al., 2006; Charoenwattanasatien et al., 2012; Pollard et al., 2013; Brusius-Facchin et al., 2014; Alcántara-Ortigoza et al., 2016; Dvorakova et al., 2017; Lin et al., 2019; Zhang et al., 2019, 2023; Zanetti et al., 2020; Josahkian et al., 2021; Semyac…	Pathogenic	Three patients are siblings (Parkinson et al.,2004)
55	c.263G>A	p.(Arg88His)	Missense	Exon 3	rs2089497431	SCV005088946	42	42	Indian, Russian,Italian, Korean, Colombian, Filipino, Chinese, Brazilian, Spanish, Japanese	(Rathmann et al., 1996; Balzano et al., 1998; Froissart et al., 1998; Gort et al., 1998b; Karsten et al., 1998b; Filocamo et al., 2001; Zhang et al., 2011; Sohn et al., 2012; Brusius-Facchin et al., 2014; Chistiakov et al., 2014; Lampe et al., 2014; Galvis et al., 2015; Uttarilli et al., 2016; Chiong et al., 2017; Dvorakova et al., 2017; Seo et al., 2020; Josahkian et al., 2021; Semyachkina et al…	Pathogenic
56	c.263G>C	p.(Arg88Pro)	Missense	Exon 3		SCV005088949	7	8	Tunisian, Italian, Russian, Chinese	(Balzano et al., 1998; Filocamo et al., 2001; Chkioua et al., 2011, 2020; Zhang et al., 2019; Semyachkina et al., 2021)	Pathogenic	Two patients are siblings (Chkioua et al., 2011). One patient is a female (Chkioua et al., 2020)
57	c.263G>T	p.(Arg88Leu)	Missense	Exon 3		SCV005088948	2	2	Russian	(Karsten et al., 1998b; Semyachkina et al., 2021)	Pathogenic
58	c.265G>T	p.(Val89Phe)	Missense	Exon 3		SCV005088950	3	3	Chinese, Japanese	(Froissart et al., 1998; Kosuga et al., 2016; Zhao et al., 2021)	Likely pathogenic	In one patient is described in cis with c.253G>T (Froissart et al 1998)
59	c.268T>C	p.(Ser90Pro)	Missense	Exon 3		SCV005088951	1	1	Iranian	(Ghaffari et al., 2022)	Likely pathogenic
60	c.275T>C	p.(Leu92Pro)	Missense	Exon 3	rs2089497300	SCV005088953	1	1	Polish	(Popowska et al., 1995)	Likely pathogenic
61	c.275T>G	p.(Leu92Arg)	Missense	Exon 3		SCV005088952	2	2	Mexican	(Ramírez-Hernández et al., 2022)	Likely pathogenic
62	c.281G>A	p.(Gly94Asp)	Missense	Exon 3		SCV005088954	4	4	Tunisian	(Bunge et al., 1993; Hopwood et al., 1993; Jonsson et al., 1995; Chkioua et al., 2020)	Likely pathogenic
63	c.283A>G	p.(Arg95Gly)	Missense	Exon 3		SCV005088955	5	5	American Caucasian, Iranian, Chinese	(Goldenfum et al., 1996; Lampe et al., 2014; Zhang et al., 2019; Ghaffari et al., 2022; Zhong et al., 2023)	Pathogenic
64	c.283A>T	p.(Arg95Trp)	Missense	Exon 3	rs2089497268	SCV005088957	1	1	Russian	(Semyachkina et al., 2021)	Pathogenic
65	c.284G>C	p.(Arg95Thr)	Missense	Exon 3		SCV005088960	1	1	Portuguese	(Moreira da Silva et al., 2001)	Pathogenic
66	c.285G>C	p.(Arg95Ser)	Missense	Exon 3		SCV005088962	1	1		(Brusius-Facchin et al., 2014)	Pathogenic
67	c.285G>T	p.(Arg95Ser)	Missense	Exon 3		SCV005088961	1	1	Brazilian	(Josahkian et al., 2021)	Pathogenic
68	c.290C>G	p.(Pro97Arg)	Missense	Exon 3		SCV005088966	1	1	Korean	(Sohn et al., 2012, 2)	Likely pathogenic
69	c.301C>T	p.(Arg101Cys)	Missense	Exon 3	rs782738754	SCV005088968	1	1	Chinese	(Zhong et al., 2023)	Likely pathogenic	Reported in cis with c.1439C>T
70	c.305T>C	p.(Leu102Pro)	Missense	Exon 3	rs1557340261	SCV005088972	1	1	Chinese	(Fang et al., 2022)	Likely pathogenic
71	c.305T>G	p.(Leu102Arg)	Missense	Exon 3		SCV005088970	3	3	Russian	(Karsten et al., 1998b; Semyachkina et al., 2021)	Likely pathogenic
72	c.307T>G	p.(Tyr103Asp)	Missense	Exon 3	rs2089496667	SCV005088973	1	1	Russian	(Semyachkina et al., 2021)	Likely pathogenic
73	c.311A>T	p.(Asp104Val)	Missense	Exon 3		SCV005088976	4	4	Taiwanese	(Chuang et al., 2018, 2022; Chan et al., 2019; Lin et al., 2019; Herbst et al., 2022)	Uncertain significance
74	c.322T>G	p.(Tyr108Asp)	Missense	Exon 3		SCV005088982	1	1	Azerbaijani	(Aydin et al., 2023)	Likely pathogenic
75	c.323A>C	p.(Tyr108Ser)	Missense	Exon 3		SCV005088985	3	3	Chinese	(Froissart et al., 1998; Zhang et al., 2011; Zhong et al., 2023)	Likely pathogenic
76	c.323A>G	p.(Tyr108Cys)	Missense	Exon 3		SCV005088983	1	1		(Rathmann et al., 1996)	Likely pathogenic
77	c.325T>C	p.(Trp109Arg)	Missense	Exon 3		SCV005088986	5	5	Russian, Mexican	(Pollard et al., 2013; Chistiakov et al., 2014; Semyachkina et al., 2021; Ramírez-Hernández et al., 2022)	Likely pathogenic
78	c.325T>G	p.(Trp109Gly)	Missense	Exon 3		SCV005088987	2	2	Chinese	(Zhao et al., 2021; Zhang et al., 2023)	Likely pathogenic
79	c.327G>T	p.(Trp109Cys)	Missense	Exon 3		SCV005088989	2	2	Chinese, Turkish	(Emre et al., 2002; Fang et al., 2022)	Likely pathogenic
80	c.328A>G	p.(Arg110Gly)	Missense	Exon 3	rs2124063287	SCV005088992	1	1	Chinese	(Zhang et al., 2019)	Pathogenic
81	c.329G>T	p.(Arg110Met)	Missense	Exon 3		SCV005088993	1	1	Japanese	(Kosuga et al., 2016)	Pathogenic
82	c.330G>C	p.(Arg110Ser)	Missense	Exon 3		SCV005088994	1	1	Spanish	(Guillén-Navarro et al., 2013)	Pathogenic
83	c.343A>T	p.(Asn115Tyr)	Missense	Exon 3		SCV005088995	1	1	UK	(Vafiadaki et al., 1998)	Pathogenic
84	c.344A>T	p.(Asn115Ile)	Missense	Exon 3		SCV005088996	1	1	Korean	(Pollard et al., 2013)	Pathogenic
85	c.350C>A	p.(Ser117Tyr)	Missense	Exon 3		SCV005088999	1	1	Korean	(Kim et al., 2003; Sohn et al., 2012)	Likely pathogenic
86	c.353C>T	p.(Thr118Ile)	Missense	Exon 3		SCV005089001	4	4	Italian, Brazilian	(Balzano et al., 1998; Froissart et al., 1998; Filocamo et al., 2001; Josahkian et al., 2021)	Pathogenic
87	c.359C>A	p.(Pro120His)	Missense	Exon 3	rs193302911	SCV005089006	3	3	Argentinian	(Hopwood et al., 1993; Amartino et al., 2014)	Likely pathogenic
88	c.359C>G	p.(Pro120Arg)	Missense	Exon 3	rs193302911	SCV000929880.1	6	6	Japanese, Russian	(Bunge et al., 1993; Hopwood et al., 1993; Jonsson et al., 1995; Kosuga et al., 2016; Zanetti et al., 2019; Semyachkina et al., 2021)	Pathogenic
89	c.361C>A	p.(Gln121Lys)	Missense	Exon 3		SCV005089007	1	1	Chinese	(Zhong et al., 2023)	Likely pathogenic
90	c.362A>G	p.(Gln121Arg)	Missense	Exon 3		SCV005089009	3	3	Chinese, Japanese	(Froissart et al., 1998; Seo et al., 2020; Fang et al., 2022)	Likely pathogenic
91	c.363G>C	p.(Gln121His)	Missense	Exon 3		SCV005089010	1	1		(Lissens et al., 1997)	Likely pathogenic
92	c.374A>T	p.(Glu125Val)	Missense	Exon 3		SCV005089011	1	1		(Rathmann et al., 1996)	Likely pathogenic
93	c.389C>A	p.(Thr130Asn)	Missense	Exon 3		SCV005089015	1	2		(Boyadjiev et al., 2012)	Pathogenic	Two patients are siblings
94	c.389C>T	p.(Thr130Ile)	Missense	Exon 3	rs1557340233	SCV005089016	2	2	Brazilian	(Zhang et al., 2011; Brusius-Facchin et al., 2014)	Likely pathogenic
95	c.395C>G	p.(Ser132Trp)	Missense	Exon 3		SCV005089018	6	6	Argentinian, Russian	(Jonsson et al., 1995; Lissens et al., 1997; Chistiakov et al., 2014; Semyachkina et al., 2021)	Likely pathogenic
96	c.400G>A	p.(Gly134Arg)	Missense	Exon 3		SCV005089021	1	1		(Pollard et al., 2013)	Likely pathogenic
97	c.400G>C	p.(Gly134Arg)	Missense	Exon 3		SCV005089020	2	2	Japanese	(Rathmann et al., 1996; Kosuga et al., 2016)	Likely pathogenic
98	c.401G>A	p.(Gly134Glu)	Missense	Exon 3	rs193302910	SCV005089022	4	4	Argentinian, Japanese, Korean	(Pollard et al., 2013; Amartino et al., 2014; Kosuga et al., 2016; Cheon and Hwu, 2018)	Likely pathogenic
99	c.401G>T	p.(Gly134Val)	Missense	Exon 3		SCV005089025	5	5	Iranian, Chinese	(Yassaee et al., 2017; Ghaffari et al., 2022; Zhong et al., 2023)	Likely pathogenic
100	c.403A>G	p.(Lys135Glu)	Missense	Exon 3	rs2089495673	SCV005089026	1	1	Russian	(Semyachkina et al., 2021)	Pathogenic
101	c.404A>G	p.(Lys135Arg)	Missense	Exon 3	rs104894861	SCV005089027	5	5	Chinese	(Bunge et al., 1992, 1993; Hopwood et al., 1993; Jonsson et al., 1995; Zhang et al., 2023; Zhong et al., 2023)	Pathogenic
102	c.405A>T	p.(Lys135Asn)	Missense	Exon 3		SCV005089029	1	1	Polish	(Popowska et al., 1995)	Pathogenic
103	c.410T>C	p.(Phe137Ser)	Missense	Exon 3		SCV005089031	2	2	Dutch	(Vollebregt et al., 2017)	Pathogenic
104	c.412C>G	p.(His138Asp)	Missense	Exon 3		SCV005089034	1	1		(Froissart et al., 1998)	Pathogenic
105	c.412C>T	p.(His138Tyr)	Missense	Exon 3		SCV005089036	2	2	Brazilian	(Brusius-Facchin et al., 2014; Josahkian et al., 2021)	Likely pathogenic
106	c.413A>G	p.(His138Arg)	Missense	Exon 3		SCV005089037	2	2	Taiwanese	(Chang et al., 2005; Lin et al., 2019)	Pathogenic
107	c.418G>A	p.(Gly140Arg)	Missense	Exon 3		SCV005089041	6	6	Japanese, Indian, Thai, Brazilian, Chinese	(Kato et al., 2005; Keeratichamroen et al., 2008; Uttarilli et al., 2016; Josahkian et al., 2021; Zhong et al., 2023)	Pathogenic
108	c.418G>C	p.(Gly140Arg)	Missense	Exon 3		SCV005089040	1	1		(Brusius-Facchin et al., 2014)	Pathogenic
109	c.419G>T	p.(Gly140Val)	Missense	Exon 4		SCV005089050	2	2	Italian, Japanese	(Lualdi et al., 2006b; Seo et al., 2020)	Pathogenic
110	c.425C>A	p.(Ser142Tyr)	Missense	Exon 4	rs193302908	SCV005089060	1	1	Argentinian	(Amartino et al., 2014)	Likely pathogenic
111	c.425C>T	p.(Ser142Phe)	Missense	Exon 4		SCV005089059	4	4	Russian, Chinese	(Chistiakov et al., 2014; Fernández-Marmiesse et al., 2014; Zhang et al., 2019)	Likely pathogenic
112	c.428C>T	p.(Ser143Phe)	Missense	Exon 4		SCV005089061	3	3	Indian	(Karsten et al., 1998a; Vallance et al., 1999; Uttarilli et al., 2016)	Likely pathogenic
113	c.442G>A	p.(Asp148Asn)	Missense	Exon 4		SCV005089066	2	2	Portuguese	(Alves et al., 2006; Froissart et al., 2007)	Pathogenic
114	c.442G>C	p.(Asp148His)	Missense	Exon 4		SCV005089067	2	2	Thai	(Froissart et al., 1998; Keeratichamroen et al., 2008)	Pathogenic
115	c.442G>T	p.(Asp148Tyr)	Missense	Exon 4	rs1602745838	SCV005089069	1	1	Chinese	(Zhong et al., 2023)	Pathogenic
116	c.443A>C	p.(Asp148Ala)	Missense	Exon 4		SCV005089070	1	1	Chinese	(Zhong et al., 2023)	Pathogenic
117	c.443A>T	p.(Asp148Val)	Missense	Exon 4		SCV005089071	1	1	Thai	(Keeratichamroen et al., 2008)	Pathogenic
118	c.454A>C	p.(Ser152Arg)	Missense	Exon 4	rs2124055504	SCV005089075	1	1	Taiwanese	(Lin et al., 2019)	Pathogenic
119	c.454A>G	p.(Ser152Gly)	Missense	Exon 4		SCV005089076	1	3	Australian	(Tchan et al., 2011)	Pathogenic	Three patients are siblings
120	c.455G>A	p.(Ser152Asn)	Missense	Exon 4	rs193302914	SCV005089078	2	2	Indian, Brazilian	(Josahkian et al., 2021; Agrawal et al., 2022)	Likely pathogenic
121	c.455G>T	p.(Ser152Ile)	Missense	Exon 4	rs193302914	SCV005089080	1	1	Indian	(Uttarilli et al., 2016)	Pathogenic
122	c.456C>G	p.(Ser152Arg)	Missense	Exon 4	rs1803782	SCV005089081	1	1	Chinese	(Zhang et al., 2023)	Pathogenic
123	c.457T>C	p.( Trp153Arg)	Missense	Exon 4		SCV005089082	2	2	Chinese	(Zhang et al., 2019; Fang et al., 2022)	Pathogenic
124	c.458G>T	p.(Trp153Leu)	Missense	Exon 4		SCV005089084	1	1		(Froissart et al., 2007)	Pathogenic
125	c.463T>C	p.(Phe155Leu)	Missense	Exon 4		SCV005089086	5	5	Brazilian	(Josahkian et al., 2021)	Likely pathogenic	In all 5 patients the variant is described in cis with c.467C>A
126	c.467C>A	p.(Pro156Gln)	Missense	Exon 4	rs145231211	SCV005089088	5	5	Brazilian	(Josahkian et al., 2021)	Likely pathogenic	In all 5 patients the variant is described in cis with c.463T>C
127	c.469C>T	p.(Pro157Ser)	Missense	Exon 4	rs864622774	SCV005089089	1	1	Argentinian	(Amartino et al., 2014)	Likely pathogenic
128	c.476A>C	p.(His159Pro)	Missense	Exon 4		SCV005089094	2	2	Russian	(Karsten et al., 1998b; Semyachkina et al., 2021)	Likely pathogenic
129	c.479C>A	p.(Pro160His)	Missense	Exon 4	rs104894856	SCV005089097	1	1		(Brusius-Facchin et al., 2014)	Likely pathogenic
130	c.479C>G	p.(Pro160Arg)	Missense	Exon 4	rs104894856	SCV005089096	3	3		(Flomen et al., 1992; Hopwood et al., 1993; Jonsson et al., 1995)	Pathogenic
131	c.479C>T	p.(Pro160Leu)	Missense	Exon 4		SCV005089098	2	2	Italian, Brazilian	(Josahkian et al., 2021; Casamassa et al., 2022)	Pathogenic
132	c.484T>C	p.(Ser162Pro)	Missense	Exon 4		SCV005089100	2	2	Chinese, Brazilian	(Dai et al., 2021; Josahkian et al., 2021)	Likely pathogenic
133	c.511T>C	p.(Cys171Arg)	Missense	Exon 5		SCV005089113	1	1	Japanese	(Kato et al., 2005)	Likely pathogenic
134	c.512G>A	p.(Cys171Tyr)	Missense	Exon 5	rs2089452802	SCV005089114	1	1	Russian	(Semyachkina et al., 2021)	Pathogenic
135	c.525T>A	p.(Asp175Glu)	Missense	Exon 5	rs2089452549	SCV005089116	1	1	Saudi Arabian	(Al-Mubarak et al., 2017)	Likely pathogenic
136	c.542A>T	p.(Asn181Ile)	Missense	Exon 5		SCV005089118	1	1	Portuguese	(Moreira da Silva et al., 2001)	Likely pathogenic
137	c.545T>C	p.(Leu182Pro)	Missense	Exon 5		SCV005089120	2	2	Japanese, Russian	(Isogai et al., 1998; Semyachkina et al., 2021)	Likely pathogenic
138	c.551G>T	p.(Cys184Phe)	Missense	Exon 5		SCV005089122	3	3	Japanese, Russian	(Rathmann et al., 1996; Kosuga et al., 2016; Semyachkina et al., 2021)	Pathogenic
139	c.552C>G	p.(Cys184Trp)	Missense	Exon 5		SCV005089124	1	1		(Karsten et al., 1998a)	Pathogenic
140	c.560A>T	p.(Asp187Val)	Missense	Exon 5		SCV005089127	1	1	Brazilian	(Josahkian et al., 2021)	Likely pathogenic
141	c.587T>C	p.(Leu196Ser)	Missense	Exon 5	rs398123250	SCV005089129	6	6	Japanese, Russian, Chinese	(Jonsson et al., 1995; Isogai et al., 1998; Karsten et al., 1998b; Semyachkina et al., 2021; Zhong et al., 2023)	Likely pathogenic
142	c.590C>G	p.(Pro197Arg)	Missense	Exon 5		SCV005089130	3	3	African, Korean	(Lualdi et al., 2006a; Sohn et al., 2012)	Likely pathogenic
143	c.590C>T	p.(Pro197Leu)	Missense	Exon 5	rs2089451912	SCV005089131	4	4	Russian	(Semyachkina et al., 2021)	Likely pathogenic
144	c.592G>A	p.(Asp198Asn)	Missense	Exon 5	rs193302904	SCV000929881.1	2	2	Argentinian, Italian	(Amartino et al., 2014; Zanetti et al., 2019)	Likely pathogenic
145	c.593A>G	p.(Asp198Gly)	Missense	Exon 5		SCV005089135	4	4	Russian, Australian	(Karsten et al., 1998b; Parkinson et al., 2004; Semyachkina et al., 2021)	Likely pathogenic
146	c.613G>A	p.(Ala205Thr)	Missense	Exon 5	rs864622779	SCV005089146	1	1	Turkish	(Bayram et al., 2016)	Pathogenic
147	c.613G>C	p.(Ala205Pro)	Missense	Exon 5	rs864622779	SCV005089143	1	1		(Goldenfum et al., 1996)	Pathogenic
148	c.614C>A	p.(Ala205Asp)	Missense	Exon 5		SCV005089147	2	2	Japanese, Brazilian	(Kosuga et al., 2016; Josahkian et al., 2021)	Pathogenic
149	c.629A>G	p.(Glu210Gly)	Missense	Exon 5		SCV005089150	1	1	Filipino	(Chiong et al., 2017)	Likely pathogenic	Described in cis with c.626del and reported in HGMD 2022.3 as an unique delins (CX170758)
150	c.641C>G	p.(Thr214Arg)	Missense	Exon 5		SCV005089154	1	1		(Rathmann et al., 1996)	Likely pathogenic
151	c.641C>T	p.(Thr214Met)	Missense	Exon 5	rs61736892	SCV005089156	1	1	Argentinian	(Amartino et al., 2014)	Likely pathogenic
152	c.662T>C	p.(Leu221Pro)	Missense	Exon 5		SCV005089159	3	3		(Bunge et al., 1993; Hopwood et al., 1993; Jonsson et al., 1995)	Likely pathogenic
153	c.668T>A	p.(Val223Asp)	Missense	Exon 5		SCV005089161	1	1	Brazilian	(Josahkian et al., 2021)	Likely pathogenic
154	c.670G>C	p.(Gly224Arg)	Missense	Exon 5		SCV005089162	1	1	Japanese	(Kosuga et al., 2016)	Pathogenic
155	c.671G>A	p.(Gly224Glu)	Missense	Exon 5		SCV005089164	4	4	Japanese, Russian, Chinese	(Karsten et al., 1998b; Kato et al., 2005; Semyachkina et al., 2021; Zhong et al., 2023)	Pathogenic
156	c.671G>C	p.(Gly224Ala)	Missense	Exon 5		SCV005089163	1	1	Thai	(Keeratichamroen et al., 2008)	Pathogenic
157	c.673T>G	p.(Tyr225Asp)	Missense	Exon 5		SCV005089165	3	3	Japanese	(Jonsson et al., 1995; Isogai et al., 1998; Vollebregt et al., 2022)	Likely pathogenic
158	c.676C>G	p.(His226Asp)	Missense	Exon 5		SCV005089167	1	1		(Lin et al., 2022)	Likely pathogenic
159	c.679A>C	p.(Lys227Gln)	Missense	Exon 5		SCV005089169	2	2		(Hopwood et al., 1993; Jonsson et al., 1995)	Likely pathogenic
160	c.679A>G	p.(Lys227Glu)	Missense	Exon 5		SCV005089170	1	1	Thai	(Keeratichamroen et al., 2008)	Likely pathogenic
161	c.680A>T	p.(Lys227Met)	Missense	Exon 5		SCV005089171	2	2	Japanese	(Isogai et al., 1998; Kato et al., 2005)	Likely pathogenic
162	c.682C>A	p.(Pro228Thr)	Missense	Exon 5		SCV005089174	1	1	Spanish	(Gort et al., 1998a)	Likely pathogenic
163	c.682C>G	p.(Pro228Ala)	Missense	Exon 5		SCV005089172	1	1	Korean	(Sohn et al., 2012)	Likely pathogenic
164	c.682C>T	p.(Pro228Ser)	Missense	Exon 5		SCV005089173	1	1	Chinese	(Zhong et al., 2023)	Likely pathogenic
165	c.683C>A	p.(Pro228Gln)	Missense	Exon 5	rs113993945	SCV005089176	2	2	Argentinian	(Amartino et al., 2014)	Likely pathogenic
166	c.683C>T	p.(Pro228Leu)	Missense	Exon 5	rs113993945	SCV005089178	4	4	UK, Taiwanese, Indian	(Vafiadaki et al., 1998; Lin et al., 2000; Lin et al., 2006; Lin et al., 2019; Agrawal et al., 2022)	Likely pathogenic
167	c.685C>T	p.(His229Tyr)	Missense	Exon 5		SCV005089180	2	2	Chinese	(Jonsson et al., 1995; Zhong et al., 2023)	Pathogenic
168	c.686A>G	p.(His229Arg)	Missense	Exon 5	rs193302905	SCV005089181	3	3	Spanish,Chinese	(Froissart et al., 1998; Gort et al., 1998a; Zhong et al., 2023)	Pathogenic
169	c.686A>T	p.(His229Leu)	Missense	Exon 5		SCV005089182	1	1	Iranian	(Ghaffari et al., 2022)	Pathogenic
170	c.687C>A	p.(His229Gln)	Missense	Exon 5		SCV005089183	1	1		(Pollard et al., 2013)	Pathogenic
171	c.688A>T	p.(Ile230Phe)	Missense	Exon 5	rs1557339507	SCV005089185	2	2	USA	(Pollard et al., 2013; Herbst et al., 2022)	Pathogenic
172	c.692C>G	p.(Pro231Arg)	Missense	Exon 5	rs2089450305	SCV005089186	3	3	Indian, New Zealander	(Selvanathan et al., 2018; Agrawal et al., 2022)	Likely pathogenic
173	c.692C>T	p.(Pro231Leu)	Missense	Exon 5	rs2089450305	SCV005089187	7	7	Spanish, Brazilian, Indian, Chinese	(Gort et al., 1998a; Brusius-Facchin et al., 2014; Uttarilli et al., 2016; Zhang et al., 2019; Josahkian et al., 2021; Zhong et al., 2023)	Likely pathogenic
174	c.697A>G	p.(Arg233Gly)	Missense	Exon 5		SCV005089190	5	5	Russian, Taiwanese	(Chistiakov et al., 2014; Lin et al., 2019; Semyachkina et al., 2021)	Likely pathogenic
175	c.708G>C	p.(Lys236Asn)	Missense	Exon 5		SCV005089195	3	3	South Eastern European, Colombian, Japanese	(Gucev et al., 2011; Galvis et al., 2015; Seo et al., 2020)	Likely pathogenic
176	c.754G>A	p.(Asp252Asn)	Missense	Exon 6	rs146458524	SCV005089217	2	2	Italian	(Rathmann et al., 1996; Lualdi et al., 2006a)	Likely pathogenic	In one patient is described in cis with c.1106C>G (Lualdi et al., 2006 BBA)
177	c.776T>C	p.(Leu259Pro)	Missense	Exon 6		SCV005089223	5	5	Korean, Russian, Australian	(Kim et al., 2003; Parkinson et al., 2004; Parkinson-Lawrence et al., 2005; Sohn et al., 2012; Semyachkina et al., 2021)	Likely pathogenic
178	c.776T>G	p.(Leu259Arg)	Missense	Exon 6		SCV005089222	1	1	Russian	(Tulebayeva et al., 2020)	Likely pathogenic
179	c.779C>G	p.(Pro260Arg)	Missense	Exon 6		SCV005089226	1	1	Taiwanese	(Chien et al., 2020)	Uncertain significance
180	c.781C>G	p.(Pro261Ala)	Missense	Exon 6	rs141720810	SCV005089228	2	2	Korean, Chinese	(Sohn et al., 2012; Zhang et al., 2019)	Uncertain significance
181	c.790T>A	p.(Tyr264Asn)	Missense	Exon 6		SCV005089233	1	1		(Hartog et al., 1999)	Likely pathogenic
182	c.794A>T	p.(Asn265Ile)	Missense	Exon 6		SCV005089234	1	1	Italian	(Filocamo et al., 2001)	Likely pathogenic
183	c.795C>A	p.(Asn265Lys)	Missense	Exon 6	rs1207417919	SCV005089237	4	4	Russian	(Pollard et al., 2013; Chistiakov et al., 2014; Semyachkina et al., 2021)	Likely pathogenic
184	c.795C>G	p.(Asn265Lys)	Missense	Exon 6		SCV005089236	2	2	Russian	(Brusius-Facchin et al., 2014; Semyachkina et al., 2021)	Likely pathogenic
185	c.797C>A	p.(Pro266His)	Missense	Exon 6		SCV005089239	2	2	Italian	(Balzano et al., 1998; Coppa et al., 1999)	Pathogenic
186	c.797C>G	p.(Pro266Arg)	Missense	Exon 6		SCV005089238	4	4	UK,Taiwanese,Chinese	(Vafiadaki et al., 1998; Lin et al., 2019; Zhong et al., 2023)	Pathogenic
187	c.801G>T	p.(Trp267Cys)	Missense	Exon 6	rs2124041510	SCV005089246	4	4	Taiwanese, Indian	(Chang et al., 2005; Lin et al., 2019; Agrawal et al., 2022)	Likely pathogenic
188	c.806A>C	p.(Asp269Ala)	Missense	Exon 6		SCV005089251	1	1	Chinese	(Zhang et al., 2023)	Likely pathogenic	Reported in cis with c.801_802del
189	c.806A>T	p.(Asp269Val)	Missense	Exon 6	rs1085308006	SCV005089252	5	5	Indian, Portuguese, Dutch	(Karsten et al., 1998a; Alves et al., 2006; Vollebregt et al., 2017; Ziats et al., 2020; Agrawal et al., 2022)	Likely pathogenic
190	c.811A>T	p.(Arg271Trp)	Missense	Exon 6	rs1602740912	SCV000929884.1	1	1	Italian	(Zanetti et al., 2019)	Likely pathogenic
191	c.817C>T	p.(Arg273Trp)	Missense	Exon 6	rs1602740899	SCV005089258	5	5	Taiwanese	(Chuang et al., 2018, 2022; Chan et al., 2019; Lin et al., 2019; Herbst et al., 2022)	Pathogenic
192	c.823G>A	p.(Asp275Asn)	Missense	Exon 6	rs1803781	SCV005089262	1	1	Chinese	(Zhong et al., 2023)	Likely pathogenic
193	c.823G>T	p.(Asp275Tyr)	Missense	Exon 6		SCV005089263	1	1	Romanian	(Alkhzouz et al., 2017)	Likely pathogenic
194	c.851C>T	p.(Pro284Leu)	Missense	Exon 6	rs782286857	SCV005089271	4	4	Japanese, Chinese	(Jia et al., 2009; Kosuga et al., 2016; Jiao et al., 2019; Zhong et al., 2023)	Pathogenic	In one patient is described in cis with c.684A>G and c.892C>T (Jia et al., 2009)
195	c.866C>T	p.(Pro289Leu)	Missense	Exon 6	rs2089436037	SCV005089273	1	1	Japanese	(Kosuga et al., 2016)	Likely pathogenic	Reported in cis with c.253G>A
196	c.879G>C	p.(Gln293His)	Missense	Exon 6		SCV005089280	2	2		(Schröder et al., 1994; Villani et al., 2006)	Likely pathogenic
197	c.881G>A	p.(Arg294Gln)	Missense		rs782445506	SCV005089291	1	1		(Froissart et al., 2007)	Likely pathogenic	Reported in cis with c.263G>A
198	c.884A>T	p.(Lys295Ile)	Missense	Exon 7	rs113993953	SCV005089292	1	1	Argentinian	(Amartino et al., 2014)	Uncertain significance
199	c.896G>T	p.(Ser299Ile)	Missense	Exon 7		SCV005089296	1	1	Korean	(Kim et al., 2003; Sohn et al., 2012)	Likely pathogenic
200	c.897C>G	p.(Ser299Arg)	Missense	Exon 7		SCV005089298	1	1	USA	(Herbst et al., 2022)	Likely pathogenic
201	c.907T>C	p.(Ser303Pro)	Missense	Exon 7		SCV005089301	1	1	Chinese	(Zhong et al., 2023)	Likely pathogenic
202	c.908C>T	p.(Ser303Phe)	Missense	Exon 7	rs2124020665	SCV005089303	2	2	Indian	(Pollard et al., 2013; Agrawal et al., 2022)	Likely pathogenic
203	c.913T>C	p.(Ser305Pro)	Missense	Exon 7	rs2124020632	SCV005089305	4	4	Taiwanese, Brazilian	(Chang et al., 2007; Brusius-Facchin et al., 2014; Josahkian et al., 2021)	Likely pathogenic
204	c.922G>A	p.(Asp308Asn)	Missense	Exon 7		SCV005089306	3	3	Japanese, Iranian	(Isogai et al., 1998; Kato et al., 2005; Ghaffari et al., 2022)	Pathogenic
205	c.922G>C	p.(Asp308His)	Missense	Exon 7	rs2124020573	SCV005089307	4	4	Indian, Brazilian, Chinese	(Brusius-Facchin et al., 2014; Josahkian et al., 2021; Agrawal et al., 2022; Zhong et al., 2023)	Likely pathogenic
206	c.922G>T	p.(Asp308Tyr)	Missense	Exon 7		SCV005089309	1	1		(Zhang et al., 2004)	Pathogenic
207	c.923A>G	p.(Asp308Gly)	Missense	Exon 7	rs2124020552	SCV005089310	2	2	Indian, Chinese	(Agrawal et al., 2022; Zhong et al., 2023)	Likely pathogenic
208	c.924T>G	p.(Asp308Glu)	Missense	Exon 7		SCV005089311	1	1	Spanish	(Gort et al., 1998a)	Pathogenic
209	c.925A>G	p.(Thr309Ala)	Missense	Exon 7	rs145807417	SCV005089312	2	2	Spanish	(Gort et al., 1998a; Guillén-Navarro et al., 2013)	Likely pathogenic
210	c.929A>C	p.(Gln310Pro)	Missense	Exon 7		SCV005089314	1	1	Japanese	(Kosuga et al., 2016)	Likely pathogenic
211	c.934G>A	p.(Gly312Ser)	Missense	Exon 7	rs903259179	SCV005089316	1	1		(Trujillano et al., 2017)	Likely pathogenic
212	c.934G>T	p.(Gly312Cys)	Missense	Exon 7		SCV005089315	4	4	Chinese	(Pollard et al., 2013; Zhang et al., 2023)	Likely pathogenic
213	c.935G>A	p.(Gly312Asp)	Missense	Exon 7	rs193302912	SCV005089317	1	1	Argentinian	(Amartino et al., 2014)	Likely pathogenic
214	c.941T>A	p.(Leu314His)	Missense	Exon 7		SCV005089322	1	1		(Brusius-Facchin et al., 2014)	Likely pathogenic
215	c.941T>C	p.(Leu314Pro)	Missense	Exon 7		SCV005089323	3	3	Japanese, Chinese	(Isogai et al., 1998; Zhang et al., 2011; Zhong et al., 2023)	Likely pathogenic
216	c.957C>A	p.(Asp319Glu)	Missense	Exon 7	rs782488487	SCV005089325	1	1	Indian	(Narayanan et al., 2016)	Likely pathogenic
217	c.979A>C	p.(Thr327Pro)	Missense	Exon 7		SCV005089329	1	1	Mexican	(Ramírez-Hernández et al., 2022)	Likely pathogenic
218	c.998C>G	p.(Ser333Trp)	Missense	Exon 7	rs104894853	SCV005089335	1	1		(Dvorakova et al., 2017)	Likely pathogenic
219	c.998C>T	p.(Ser333Leu)	Missense	Exon 7	rs104894853	SCV005089333	64	64	Norwegian, Japanese, non-Japanese, Russian, Indian, USA, Italian, Korean, Argentinian, Brazilian, Chilean, Dutch, Chinese, Taiwanese, Iranian, Romanian, Slovenian, Australian	(Flomen et al., 1992; Hopwood et al., 1993; Jonsson et al., 1995; Sukegawa et al., 1995; Li and Thompson, 1996; Olsen et al., 1996; Rathmann et al., 1996; Froissart et al., 1998; Isogai et al., 1998; Karsten et al., 1998b; Vafiadaki et al., 1998; Li et al., 1999; Parkinson et al., 2004; Parkinson-Lawrence et al., 2005; Lualdi et al., 2006a; Zhang et al., 2011; Sohn et al., 2012; Amartino et al., …	Pathogenic
220	c.1000G>A	p.(Asp334Asn)	Missense	Exon 7		SCV005089336	2	3	Kazakhstani	(Froissart et al., 1998; Tulebayeva et al., 2020)	Pathogenic	Two patients are siblings
221	c.1000G>T	p.(Asp334Tyr)	Missense	Exon 7		SCV005089337	1	1		(Brusius-Facchin et al., 2014)	Likely pathogenic
222	c.1001A>C	p.(Asp334Ala)	Missense	Exon 7		SCV005089338	1	1	Brazilian	(Josahkian et al., 2021)	Pathogenic
223	c.1001A>G	p.(Asp334Gly)	Missense	Exon 7	rs2089378583	SCV005089339	4	4	USA, Chinese, Indian	(Li and Thompson, 1996; Li et al., 1999; Zhang et al., 2019; Agrawal et al., 2022)	Likely pathogenic
224	c.1001A>T	p.(Asp334Val)	Missense	Exon 7		SCV005089340	2	2	Brazilian	(Brusius-Facchin et al., 2014; Josahkian et al., 2021)	Likely pathogenic
225	c.1003C>T	p.(His335Tyr)	Missense	Exon 7	rs869025302	SCV005089342	1	1	Mexican	(Alcántara-Ortigoza et al., 2016)	Pathogenic
226	c.1004A>C	p.(His335Pro)	Missense	Exon 7		SCV005089345	1	1		(Pollard et al., 2013)	Pathogenic
227	c.1004A>G	p.(His335Arg)	Missense	Exon 7		SCV005089343	7	7	Brazilian,Chinese	(Froissart et al., 1998; Sohn et al., 2012; Brusius-Facchin et al., 2014; Josahkian et al., 2021; Semyachkina et al., 2021; Zhong et al., 2023)	Likely pathogenic
228	c.1004A>T	p.(His335Leu)	Missense	Exon 7		SCV005089344	1	1		(Dvorakova et al., 2017)	Likely pathogenic
229	c.1006G>A	p.(Gly336Arg)	Missense	Exon 7		SCV005089347	3	3	USA, French	(Li and Thompson, 1996; Lissens et al., 1997; Li et al., 1999)	Pathogenic
230	c.1006G>C	p.(Gly336Arg)	Missense	Exon 7		SCV005089346	2	2	Portugal , Russian	(Alves et al., 2006; Semyachkina et al., 2021)	Pathogenic
231	c.1007G>A	p.(Gly336Glu)	Missense	Exon 8		SCV005089359	2	2	Brazilian	(Froissart et al., 1998; Lampe et al., 2014)	Pathogenic
232	c.1007G>T	p.(Gly336Val)	Missense	Exon 8		SCV005089360	4	4	Japanese, Brazilian	(Kato et al., 2005; Brusius-Facchin et al., 2014; Josahkian et al., 2021)	Pathogenic
233	c.1009T>C	p.(Trp337Arg)	Missense	Exon 8		SCV005089370	2	2	Japanese	(Jonsson et al., 1995; Sukegawa et al., 1995; Isogai et al., 1998)	Pathogenic
234	c.1016T>C	p.(Leu339Pro)	Missense	Exon 8	rs864622771	SCV005089376	6	6	Chinese, Argentinian	(Guo and Du, 2006; Lau and Lam, 2008; Amartino et al., 2014; Zhao et al., 2021)	Likely pathogenic
235	c.1016T>G	p.(Leu339Arg)	Missense	Exon 8		SCV005089374	1	1		(Froissart et al., 1998)	Pathogenic
236	c.1018G>C	p.(Gly340Arg)	Missense	Exon 8	rs2124006398	SCV005089377	1	1	USA	(Herbst et al., 2022)	Pathogenic
237	c.1019G>A	p.(Gly340Asp)	Missense	Exon 8		SCV005089378	10	10	Russian, Mexican, Indian,Chinese	(Karsten et al., 1998b; Cobos et al., 2015; Narayanan et al., 2016; Semyachkina et al., 2021; Ramírez-Hernández et al., 2022; Zhong et al., 2023)	Pathogenic
238	c.1019G>T	p.(Gly340Val)	Missense	Exon 8		SCV005089379	1	1	Chinese	(Zhong et al., 2023)	Pathogenic
239	c.1021G>A	p.(Glu341Lys)	Missense	Exon 8	rs2124006380	SCV005089381	4	5	Australian, ZAI	(Lissens et al., 1997; Vallance et al., 1999; Parkinson et al., 2004; Parkinson-Lawrence et al., 2005)	Likely pathogenic	Two patients are siblings (Parkinsonet al., 2004)
240	c.1024C>T	p.(His342Tyr)	Missense	Exon 8	rs2089343220	SCV005089383	2	2		(Vallance et al., 1999; Vollebregt et al., 2022)	Likely pathogenic
241	c.1025A>C	p.(His342Pro)	Missense	Exon 8	rs869025303	SCV005089388	5	5	Mexican, Indian, Chinese	(Alcántara-Ortigoza et al., 2016; Uttarilli et al., 2016; Zhang et al., 2019; Zhang et al., 2023; Zhong et al., 2023)	Likely pathogenic
242	c.1025A>G	p.(His342Arg)	Missense	Exon 8	rs869025303	SCV005089384	3	3	Taiwanese	(Chuang et al., 2018, 2022; Chan et al., 2019; Herbst et al., 2022)	Likely pathogenic
243	c.1025A>T	p.(His342Leu)	Missense	Exon 8		SCV005089387	1	1		(Brusius-Facchin et al., 2014)	Likely pathogenic
244	c.1028G>A	p.(Gly343Glu)	Missense	Exon 8	rs2089343063	SCV005089390	1	1	Russian	(Semyachkina et al., 2021)	Likely pathogenic
245	c.1028G>T	p.(Gly343Val)	Missense	Exon 8		SCV005089391	1	1	Chinese	(Zhong et al., 2023)	Likely pathogenic
246	c.1030G>A	p.(Glu344Lys)	Missense	Exon 8	rs2124006284	SCV005089392	4	4	Polish, Brazilian, Chinese	(Marucha et al., 2011; Brusius-Facchin et al., 2014; Josahkian et al., 2021; Zhang et al., 2023)	Likely pathogenic
247	c.1033T>A	p.(Trp345Arg)	Missense	Exon 8	rs193302906	SCV005089394	1	1		(Amartino et al., 2014)	Likely pathogenic
248	c.1034G>C	p.(Trp345Ser)	Missense	Exon 8	rs2089342988	SCV005089396	1	1	Russian	(Semyachkina et al., 2021)	Likely pathogenic
249	c.1034G>T	p.(Trp345Leu)	Missense	Exon 8		SCV005089395	1	3	Polish (?)	(Marucha et al., 2011)	Likely pathogenic	Three patients are relatives
250	c.1035G>C	p.(Trp345Cys)	Missense	Exon 8		SCV005089400	3	3	Russian?, Mexican	(Semyachkina et al., 2021; Ramírez-Hernández et al., 2022)	Likely pathogenic
251	c.1035G>T	p.(Trp345Cys)	Missense	Exon 8		SCV005089399	1	1	Polish	(Popowska et al., 1995)	Likely pathogenic
252	c.1037C>A	p.(Ala346Asp)	Missense	Exon 8		SCV005089403	1	1	Norwegian	(Olsen et al., 1996)	Likely pathogenic
253	c.1037C>T	p.(Ala346Val)	Missense	Exon 8		SCV005089404	8	8	USA, Armenian, Russian?	(Maddox et al., 1997; Li et al., 1999; Cobos et al., 2015; Dvorakova et al., 2017; Semyachkina et al., 2021)	Pathogenic
254	c.1039A>C	p.(Lys347Gln)	Missense	Exon 8		SCV005089406	2	2	Belgan, Colombian	(Lissens et al., 1997; Galvis et al., 2015)	Pathogenic
255	c.1039A>G	p.(Lys347Glu)	Missense	Exon 8		SCV005089407	2	2	Taiwanese	(Lin et al., 2000; Lin et al., 2006; Lin et al., 2019)	Pathogenic
256	c.1040A>C	p.(Lys347Thr)	Missense	Exon 8		SCV005089411	2	2	Italian	(Villani et al., 1997; Filocamo et al., 2001)	Likely pathogenic
257	c.1040A>G	p.(Lys347Arg)	Missense	Exon 8	rs2089342939	SCV005089409	1	1		(Dvorakova et al., 2017)	Likely pathogenic
258	c.1040A>T	p.(Lys347Ile)	Missense	Exon 8		SCV005089410	1	1		(Rathmann et al., 1996)	Pathogenic
259	c.1042T>C	p.(Tyr348His)	Missense	Exon 8		SCV005089412	3	3	Japanese	(Maddox et al., 1997; Karsten et al., 1998a; Kosuga et al., 2016)	Likely pathogenic
260	c.1046G>T	p.(Ser349Ile)	Missense	Exon 8		SCV005089416	2	2	Japanese, Spanish	(Gort et al., 1998b; Isogai et al., 1998)	Pathogenic
261	c.1047C>A	p.(Ser349Arg)	Missense	Exon 8	rs375836575	SCV005089417	6	6	Mexican, Dutch, Indian, Chinese, Brazilian	(Cobos et al., 2015; Narayanan et al., 2016; Vollebregt et al., 2017; Zhang et al., 2019; Josahkian et al., 2021; Agrawal et al., 2022)	Likely pathogenic
262	c.1048A>C	p.(Asn350His)	Missense	Exon 8		SCV005089418	5	5	Polish, Chinese, Spanish	(Galán-Gómez et al., 2008; Piotrowska et al., 2009; Marucha et al., 2011; Guillén-Navarro et al., 2013; Pollard et al., 2013; Zhang et al., 2019)	Likely pathogenic
263	c.1048A>T	p.(Asn350Tyr)	Missense	Exon 8		SCV005089420	1	1		(Pollard et al., 2013)	Likely pathogenic
264	c.1050T>G	p.(Asn350Lys)	Missense	Exon 8		SCV005089422	1	1	Chinese	(Zhong et al., 2023)	Likely pathogenic
265	c.1073C>G	p.(Pro358Arg)	Missense	Exon 8		SCV005089426	3	3	Italian	(Jonsson et al., 1995; Maddox et al., 1997; Lualdi et al., 2006a)	Likely pathogenic
266	c.1099A>T	p.(Thr367Ser)	Missense	Exon 8	rs1557338131	SCV005089434	1	1	Iranian	(Yassaee et al., 2017)	Likely pathogenic	Reported in cis with c.476_478del
267	c.1142T>C	p.(Leu381Pro)	Missense	Exon 8		SCV005089450	1	1	Chinese	(Zhang et al., 2019)	Likely pathogenic
268	c.1142T>G	p.(Leu381Arg)	Missense	Exon 8	rs1602730439	SCV005089448	1	1	Israeli	(Sharon et al., 2020)	Likely pathogenic
269	c.1204G>A	p.(Glu402Lys)	Missense	Exon 9		SCV005089471	5	5	Japanese, Russian,Chinese	(Froissart et al., 2007; Kosuga et al., 2016; Semyachkina et al., 2021; Zhong et al., 2023)	Likely pathogenic
270	c.1208T>G	p.(Leu403Arg)	Missense	Exon 9		SCV005089472	3	3	Thai	(Rathmann et al., 1996; Froissart et al., 1998; Keeratichamroen et al., 2008)	Likely pathogenic
271	c.1226C>G	p.(Thr409Arg)	Missense	Exon 9		SCV005089483	1	1	Filipino	(Chiong et al., 2017)	Likely pathogenic
272	c.1229T>C	p.(Leu410Pro)	Missense	Exon 9		SCV005089487	2	2	Israeli	(Ben Simon-Schiff et al., 1994a, 1994b; Altarescu et al., 2011)	Likely pathogenic
273	c.1264T>C	p.(Cys422Arg)	Missense	Exon 9	rs199422229	SCV000929885.1	4	4	Portuguese, Italian, Indian	(Moreira da Silva et al., 2001; Lualdi et al., 2006a; Zanetti et al., 2019; Agrawal et al., 2022)	Likely pathogenic
274	c.1264T>G	p.(Cys422Gly)	Missense	Exon 9	rs199422229	SCV005089493	3	3		(Bunge et al., 1992, 1993; Hopwood et al., 1993; Jonsson et al., 1995)	Pathogenic
275	c.1265G>A	p.(Cys422Tyr)	Missense	Exon 9	rs886044835	SCV005089495	7	7	Spanish, Chilean, Mexican, Japanese, Dutch, Brazilian	(Gort et al., 1998b; Brusius-Facchin et al., 2014; Alcántara-Ortigoza et al., 2016; Kosuga et al., 2016; Vollebregt et al., 2017; Josahkian et al., 2021)	Pathogenic
276	c.1265G>T	p.(Cys422Phe)	Missense	Exon 9	rs886044835	SCV005089494	3	3	Filipino	(Chiong et al., 2017)	Likely pathogenic
277	c.1267C>T	p.(Pro423Ser)	Missense	Exon 9		SCV005089498	1	1		(Zhang et al., 2011)	Likely pathogenic	Reported in cis with c.1402C>T
278	c.1294T>C	p.(Cys432Arg)	Missense	Exon 9		SCV005089515	1	1	Romanian	(Alkhzouz et al., 2017)	Pathogenic
279	c.1295G>A	p.(Cys432Tyr)	Missense	Exon 9		SCV005089516	6	6	Russian, Italian,Chinese	(Karsten et al., 1998b; Chistiakov et al., 2014; Semyachkina et al., 2021; Gragnaniello et al., 2022; Zhong et al., 2023)	Pathogenic
280	c.1300G>A	p.(Glu434Lys)	Missense	Exon 9		SCV005089520	1	1	UK	(Vafiadaki et al., 1998)	Likely pathogenic
281	c.1341G>T	p.(Leu447Phe)	Missense	Exon 9		SCV005089529	1	1	Chinese	(Zhong et al., 2023)	Likely pathogenic
282	c.1392C>G	p.(Ser464Arg)	Missense	Exon 9		SCV005089543	1	1		(Pollard et al., 2013)	Likely pathogenic
283	c.1394A>C	p.(Gln465Pro)	Missense	Exon 9		SCV005089546	1	1		(Hartog et al., 1999)	Likely pathogenic
284	c.1394A>T	p.(Gln465Leu)	Missense	Exon 9	rs113993951	SCV005089545	1	1	Argentinian	(Amartino et al., 2014)	Likely pathogenic	Reported in cis with c.1403G>A and reported in HGMD 2022.3 as a unique delins (CX149681)
285	c.1400C>G	p.(Pro467Arg)	Missense	Exon 9	rs1602725808	SCV005089549	1	1		(Pollard et al., 2013)	Pathogenic
286	c.1400C>T	p.(Pro467Leu)	Missense	Exon 9	rs1602725808	SCV000929886.1	14	14	Portuguese, Chilean, Brazilian, Italian, Taiwanese, Chinese	(Froissart et al., 1998; Moreira da Silva et al., 2001; Brusius-Facchin et al., 2014; Lin et al., 2019; Zanetti et al., 2019; Josahkian et al., 2021; Chuang et al., 2022; Zhong et al., 2023)	Pathogenic
287	c.1402C>G	p.(Arg468Gly)	Missense	Exon 9		SCV005089551	2	2	Russian	(Hopwood et al., 1993; Chistiakov et al., 2014)	Pathogenic
288	c.1402C>T	p.(Arg468Trp)	Missense	Exon 9	rs199422231	SCV005089553	75	75	non-Japanese, USA, Chinese, French, Polish, Taiwanese, Portuguese, Japanese, Korean, Brazilian, Argentinian, Indian, Filipino, Russian, Romanian	(Crotty et al., 1992; Hopwood et al., 1993; Jonsson et al., 1995; Popowska et al., 1995; Goldenfum et al., 1996; Lissens et al., 1997; Froissart et al., 1998; Isogai et al., 1998; Hartog et al., 1999; Li et al., 1999; Lin et al., 2000; Moreira da Silva et al., 2001; Liu et al., 2002; Kato et al., 2005; Lin et al., 2006; Zhang et al., 2011; Sohn et al., 2012; Pollard et al., 2013; Brusius-Facchin …	Pathogenic	In one patient is described in cis with 418+12T>C (Alkhzouz et al., 2017) and in one patient with c.1267C>T (Zhang et al., 2011)
289	c.1403G>A	p.(Arg468Gln)	Missense	Exon 9	rs113993946	SCV000929887.1	88	90	Argentinian, Japanese, non-Japanese, Russian, UK, Swedish, USA, Italian, Thai, Lithuania, Mexican, Colombian, Ukrainian, Indian, Flipino, Chinese, Russian?, Portuguese, Korean, Taiwanese, Brazilian,Australian	(Hopwood et al., 1993; Whitley et al., 1993; Sukegawa et al., 1995, 1997; Goldenfum et al., 1996; Rathmann et al., 1996; Lissens et al., 1997; Villani et al., 1997; Froissart et al., 1998; Isogai et al., 1998; Karsten et al., 1998b; Vafiadaki et al., 1998; Li et al., 1999; Lin et al., 2000, 2006; Filocamo et al., 2001; Moreira da Silva et al., 2001; Parkinson et al., 2004; Keeratichamroen et al.,…	Pathogenic	Three patients are siblings (Parkinson et al,.,2004) and two are female (Dvorakova et al., 2017; Sukegawa et al., 1997). In one patient the variant is described in cis with c.1394A>T (Amartino et al., 2014) and is reported in HGMD 2022.3 as a unique delins (CX149681)
290	c.1403G>C	p.(Arg468Pro)	Missense	Exon 9	rs113993946	SCV005089555	2	2	Thai, Mexican	(Charoenwattanasatien et al., 2012; Ramírez-Hernández et al., 2022)	Pathogenic
291	c.1403G>T	p.(Arg468Leu)	Missense	Exon 9	rs113993946	SCV005089554	3	4	non-Japanese, Japanese	(Sukegawa et al., 1995, 1998; Villani et al., 1997; Isogai et al., 1998; Kato et al., 2005)	Pathogenic	Two patients are siblings: one is a female (Sukegawa et al., 1995 and 1998; Isogai et al., 1998)
292	c.1405C>G	p.(Pro469Ala)	Missense	Exon 9	rs2089305573	SCV005089556	1	1	Taiwanese	(Chien et al., 2020)	Uncertain significance
293	c.1406C>A	p.(Pro469His)	Missense	Exon 9		SCV005089558	1	1		(Jonsson et al., 1995)	Likely pathogenic
294	c.1406C>G	p.(Pro469Arg)	Missense	Exon 9		SCV005089557	1	1		(Pollard et al., 2013)	Likely pathogenic
295	c.1406C>T	p.(Pro469Leu)	Missense	Exon 9	rs2123994360	SCV005089560	5	5	Japanese, Indian, Brazilian,Chinese	(Kosuga et al., 2016; Josahkian et al., 2021; Agrawal et al., 2022; Zhong et al., 2023)	Likely pathogenic
296	c.1411G>C	p.(Asp471His)	Missense	Exon 9	rs2089305507	SCV005089562	1	1	Russian	(Semyachkina et al., 2021)	Likely pathogenic	Reported in cis with c.1418C>T
297	c.1418C>T	p.(Pro473Leu)	Missense	Exon 9	rs2089305403	SCV005089564	1	1	Russian	(Semyachkina et al., 2021)	Likely pathogenic	Reported in cis with c.1411G>C
298	c.1432G>A	p.(Asp478Asn)	Missense	Exon 9		SCV005089574	2	2	Russian	(Pollard et al., 2013; Semyachkina et al., 2021)	Likely pathogenic
299	c.1432G>C	p.(Asp478His)	Missense	Exon 9		SCV005089575	1	1	Chinese	(Zhang et al., 2023)	Likely pathogenic
300	c.1432G>T	p.(Asp478Tyr)	Missense	Exon 9		SCV005089576	2	2	Russian	(Karsten et al., 1998b; Semyachkina et al., 2021)	Likely pathogenic
301	c.1433A>G	p.(Asp478Gly)	Missense	Exon 9	rs864622773	SCV005089578	4	4	Argentinian, Brazilian	(Schröder et al., 1994; Amartino et al., 2014; Brusius-Facchin et al., 2014; Josahkian et al., 2021)	Likely pathogenic
302	c.1439C>A	p.(Pro480Gln)	Missense	Exon 9		SCV005089583	2	2		(Froissart et al., 1998; Millat et al., 1998)	Pathogenic
303	c.1439C>G	p.(Pro480Arg)	Missense	Exon 9		SCV005089581	4	4	Australian	(Froissart et al., 1998; Parkinson et al., 2004; Parkinson-Lawrence et al., 2005; Ghaffari et al., 2022)	Pathogenic
304	c.1439C>T	p.(Pro480Leu)	Missense	Exon 9	rs2123994251	SCV005089584	3	3	Chinese	(Froissart et al., 1998; Millat et al., 1998; Zhong et al., 2023)	Pathogenic	In one patient is described in cis with c.301C>T (Zhong et al.,2023)
305	c.1453A>T	p.(Ile485Leu)	Missense	Exon 9		SCV005089589	1	1	Chinese	(Zhang et al., 2023)	Pathogenic
306	c.1454T>A	p.(Ile485Lys)	Missense	Exon 9	rs782430567	SCV005089591	6	6	UK, Indian , Korean, Chinese	(Vafiadaki et al., 1998; Sohn et al., 2012; Narayanan et al., 2016; Agrawal et al., 2022; Zhong et al., 2023)	Likely pathogenic
307	c.1454T>C	p.(Ile485Thr)	Missense	Exon 9	rs782430567	SCV005089592	2	2	Brazilian	(Schwartz et al., 2006; Josahkian et al., 2021)	Pathogenic	In both patients is described in cis with c.1466G>A
308	c.1454T>G	p.(Ile485Arg)	Missense	Exon 9		SCV005089590	10	10	Russian, Taiwanese, Chinese, Indian	(Schröder et al., 1994; Karsten et al., 1998b; Vafiadaki et al., 1998; Lin et al., 2000; Lin et al., 2006; Uttarilli et al., 2016; Lin et al.,2019; Semyachkina et al., 2021; Zhao et al., 2021)	Pathogenic
309	c.1463T>G	p.(Met488Arg)	Missense	Exon 9		SCV005089595	1	1		(Pollard et al., 2013)	Likely pathogenic
310	c.1464G>T	p.(Met488Ile)	Missense	Exon 9	rs104894862	SCV005089597	1	1		(Ricci et al., 2003)	Likely pathogenic	Reported in cis with c.1466G>C
311	c.1466G>A	p.(Gly489Asp)	Missense	Exon 9		SCV005089600	6	7	Taiwanese, Brazilian, Chinese	(Lin et al., 2000; Lin et al., 2006; Schwartz et al., 2006; Lin et al., 2019; Josahkian et al., 2021; Zhong et al., 2023)	Pathogenic	Two patients are siblings (Schwartz et al., 2006). In two patients is reported in cis with c.1454T>C (Schwartz et al., 2006; Josahkian et al., 2021)
312	c.1466G>C	p.(Gly489Ala)	Missense	Exon 9	rs104894863	SCV005089598	1	1		(Ricci et al., 2003)	Pathogenic	Reported in cis with c.1464G>T
313	c.1466G>T	p.(Gly489Val)	Missense	Exon 9		SCV005089601	1	1		(Pollard et al., 2013)	Pathogenic
314	c.1469A>C	p.(Tyr490Ser)	Missense	Exon 9		SCV005089602	1	1		(Froissart et al., 1998)	Likely pathogenic
315	c.1472C>A	p.(Ser491Tyr)	Missense	Exon 9		SCV005089607	2	2	Chinese	(Zhong et al., 2023)	Likely pathogenic
316	c.1472C>T	p.(Ser491Phe)	Missense	Exon 9		SCV005089606	2	2	Korean	(Vallance et al., 1999; Sohn et al., 2012)	Likely pathogenic
317	c.1478G>C	p.(Arg493Pro)	Missense	Exon 9	rs782347729	SCV000929888.1	5	6	Italian, Taiwanese, Polish, Chinese	(Marucha et al., 2011; Pollard et al., 2013; Lampe et al., 2014; Lin et al., 2019; Zanetti et al., 2019)	Pathogenic	Two patients are sibling (Pollard et al., 2013)
318	c.1493G>C	p.(Arg498Thr)	Missense	Exon 9	rs1557337595	SCV005089613	1	1	Indian	(Iyer et al., 2022)	Likely pathogenic
319	c.1504T>G	p.(Trp502Gly)	Missense	Exon 9	rs2089304297	SCV005089616	4	5	USA, Chinese	(Pollard et al., 2013; Grant et al., 2022; Herbst et al., 2022)	Pathogenic	Two patients are sibling (Grant et al., 2022)
320	c.1505G>C	p.(Trp502Ser)	Missense	Exon 9	rs199422228	SCV005089617	3	3		(Flomen et al., 1992; Hopwood et al., 1993; Jonsson et al., 1995)	Pathogenic
321	c.1506G>C	p.(Trp502Cys)	Missense	Exon 9		SCV005089620	2	2	Thai	(Keeratichamroen et al., 2008; Pollard et al., 2013)	Pathogenic
322	c.1506G>T	p.(Trp502Cys)	Missense	Exon 9	rs2124648374	SCV005089619	5	5	Spanish, UK, Japanese, Indian,Chinese	(Gort et al., 1998b; Vafiadaki et al., 1998; Kosuga et al., 2016; Agrawal et al., 2022; Zhong et al., 2023)	Likely pathogenic
323	c.1508T>A	p.(Val503Asp)	Missense	Exon 9	rs398123248	SCV005089621	1	1		(Brusius-Facchin et al., 2014)	Likely pathogenic
324	c.1561G>A	p.(Glu521Lys)	Missense	Exon 9	rs2124648301	SCV005089627	5	5	French, Italian, Thau, Dutch, Chinese	(Lissens et al., 1997; Filocamo et al., 2001; Keeratichamroen et al., 2008; Vollebregt et al., 2017; Zhao et al., 2021)	Likely pathogenic
325	c.1562A>T	p.(Glu521Val)	Missense	Exon 9		SCV005089629	5	5	Spanish, USA,Chinese	(Lissens et al., 1997; Gort et al., 1998b; Li et al., 1999; Zhang et al., 2023; Zhong et al., 2023)	Likely pathogenic
326	c.1563A>T	p.(Glu521Asp)	Missense	Exon 9	rs1602725543	SCV000929889.1	1	1	Italian	(Zanetti et al., 2019)	Likely pathogenic
327	c.1565T>C	p.(Leu522Pro)	Missense	Exon 9		SCV005089631	4	4	Korea, Russian, Iranian	(Sohn et al., 2012; Semyachkina et al., 2021; Ghaffari et al., 2022)	Likely pathogenic
328	c.1568A>G	p.(Tyr523Cys)	Missense	Exon 9	rs2089303696	SCV005089634	6	6	Polish, Indian, Chinese	(Jonsson et al., 1995; Piotrowska et al., 2009; Kloska et al., 2011; Jurecka et al., 2012; Tylki- Szymanska et al., 2012; Agrawal et al., 2022; Zhang et al., 2023)	Likely pathogenic
329	c.1585C>T	p.(Pro529Ser)	Missense	Exon 9	rs1397427141	SCV005089637	1	1	Chinese	(Zhong et al., 2023)	Likely pathogenic
330	c.1600A>C	p.(Asn534His)	Missense	Exon 9		SCV005089641	2	2	Taiwanese, Romanian	(Alkhzouz et al., 2017; Lin et al., 2019)	Likely pathogenic
331	c.1601A>T	p.(Asn534Ile)	Missense	Exon 9		SCV005089642	1	1	Japanese	(Kosuga et al., 2016)	Likely pathogenic
332	c.22C>T	p.(Arg8*)	Nonsense	Exon 1	rs1602750610	SCV005089352	10	10	UK, Italian, Brazilian, Estonian, Japanese, Chinese	(Vafiadaki et al., 1998; Filocamo et al., 2001; Lualdi et al., 2010; Brusius-Facchin et al., 2014; Kosuga et al., 2016; Josahkian et al., 2021; Zhang et al., 2023)	Pathogenic
333	c.35G>A	p.(Trp12*)	Nonsense	Exon 1		SCV005089648	1	1	Italian	(Filocamo et al., 2001)	Pathogenic
334	c.36G>A	p.(Trp12*)	Nonsense	Exon 1		SCV005089659	1	1	Japanese	(Kato et al., 2005)	Pathogenic
335	c.73G>T	p.(Gly25*)	Nonsense	Exon 1		SCV005088969	1	1	Chinese	(Zhong et al., 2023)	Pathogenic
336	c.79G>T	p.(Glu27*)	Nonsense	Exon 1		SCV005088991	1	1		(Pollard et al., 2013)	Pathogenic
337	c.85C>T	p.(Gln29*)	Nonsense	Exon 1		SCV005089012	3	3	Hungarian, Iranian	(Varga et al., 2016a, 2016b; Ghaffari et al., 2022)	Pathogenic
338	c.95C>A	p.(Ser32*)	Nonsense	Exon 1		SCV005089024	3	3	Spanish, Chinese	(Gort et al., 1998a; Zhang et al., 2011; Zhong et al., 2023)	Pathogenic
339	c.159T>A	p.(Cys53*)	Nonsense	Exon 2		SCV005089408	1	1		(Parkinson-Lawrence et al., 2005)	Pathogenic
340	c.162T>A	p.(Tyr54*)	Nonsense	Exon 2	rs141088021	SCV005089441	1	1		(Narayanan et al., 2016)	Pathogenic
341	c.196C>T	p.(Gln66*)	Nonsense	Exon 2	rs1557340403	SCV005089550	6	6	Russian, Indian	(Lualdi et al., 2006b; Zhang et al., 2011; Semyachkina et al., 2021; Agrawal et al., 2022; Zhong et al., 2023)	Pathogenic
342	c.223C>T	p.(Gln75*)	Nonsense	Exon 2	rs2089503778	SCV005089652	6	6	Japanese, Korean, Mexican, Filipino, Indian	(Kato et al., 2005; Sohn et al., 2012; Cobos et al., 2015; Alcántara-Ortigoza et al., 2016; Chiong et al., 2017; Agrawal et al., 2022)	Pathogenic
343	c.238C>T	p.(Gln80*)	Nonsense	Exon 2	rs1569560527	SCV005089658	6	6	Italian, UK, USA, Australian	(Carrozzo et al., 1996; Vafiadaki et al., 1998; Filocamo et al., 2001; Parkinson et al., 2004; Zhang et al., 2011; Herbst et al., 2022)	Pathogenic
344	c.241C>T	p.(Gln81*)	Nonsense	Exon 3		SCV005089666	1	1		(Brusius-Facchin et al., 2014)	Pathogenic
345	c.252C>A	p.(Cys84*)	Nonsense	Exon 3	rs1557340286	SCV005088928	3	3	UK, Chinese	(Vafiadaki et al., 1998; Zhao et al., 2021)	Pathogenic
346	c.286A>T	p.(Arg96*)	Nonsense	Exon 3		SCV005088964	1	1		(Dvorakova et al., 2017)	Pathogenic
347	c.309C>A	p.(Tyr103*)	Nonsense	Exon 3		SCV005088975	3	3	Chinese	(Karsten et al., 1998a; Zhang et al., 2023; Zhong et al., 2023)	Pathogenic
348	c.309C>G	p.(Tyr103*)	Nonsense	Exon 3	rs1174495581	SCV005088974	5	5	Italian, Brazilian, Chinese	(Bonuccelli et al., 2000; Filocamo et al., 2001; Josahkian et al., 2021; Zhong et al., 2023)	Pathogenic
349	c.309C>R	p.(Tyr103*)	Nonsense	Exon 3		Not accepted by ClinVar	2	2	Brazilian	(Brusius-Facchin et al., 2014)	Pathogenic
350	c.326G>A	p.(Trp109*)	Nonsense	Exon 3		SCV005088988	5	5	Brazilian, Flipino	(Chiong et al., 2017; Josahkian et al., 2021)	Pathogenic
351	c.327G>A	p.(Trp109*)	Nonsense	Exon 3		SCV005088990	2	2		(Brusius-Facchin et al., 2014)	Pathogenic
352	c.361C>T	p.(Gln121*)	Nonsense	Exon 3	rs2124063075	SCV005089008	6	6	Filipino, Russian, Chinese	(Pollard et al., 2013; Chiong et al., 2017; Semyachkina et al., 2021; Zhao et al., 2021; Zhong et al., 2023)	Pathogenic
353	c.453T>G	p.(Tyr151*)	Nonsense	Exon 4		SCV005089074	1	1	Japanese	(Isogai et al., 1998)	Pathogenic
354	c.495T>G	p.(Tyr165*)	Nonsense	Exon 4		SCV005089102	1	1		(Pollard et al., 2013)	Pathogenic
355	c.496G>T	p.(Glu166*)	Nonsense	Exon 4		SCV005089103	1	1	Chinese	(Zhang et al., 2019)	Pathogenic
356	c.514C>T	p.(Arg172*)	Nonsense	Exon 5	rs104894860	SCV005089115	31	31	non-Japanese, UK, Turkish, Russian, Filipino, Japanese, Chinese, Indian	(Flomen et al., 1992; Bunge et al., 1993; Hopwood et al., 1993; Jonsson et al., 1995; Rathmann et al., 1996; Isogai et al., 1998; Vafiadaki et al., 1998; Emre et al., 2002; Zhang et al., 2011; Chistiakov et al., 2014; Kosuga et al., 2016; Chiong et al., 2017; Zhang et al., 2019; Agrawal et al., 2022; Zhang et al., 2023)	Pathogenic
357	c.529G>T	p.(Glu177*)	Nonsense	Exon 5		SCV005089117	1	1	Korean	(Kim et al., 2003; Sohn et al., 2012)	Pathogenic
358	c.595A>T	p.(Lys199*)	Nonsense	Exon 5		SCV005089136	1	2		(Farooq et al., 2008)	Pathogenic	Two patients are siblings
359	c.598C>T	p.(Gln200*)	Nonsense	Exon 5		SCV005089140	3	3	Russian	(Chistiakov et al., 2014; Semyachkina et al., 2021)	Pathogenic
360	c.610C>T	p.(Gln204*)	Nonsense	Exon 5	rs1557339532	SCV005089142	3	3	Chinese, Tunisian	(Chkioua et al., 2020; Zhao et al., 2021)	Pathogenic
361	c.637A>T	p.(Lys213*)	Nonsense	Exon 5		SCV005089152	1	1	Korean	(Kim et al., 2003; Sohn et al., 2012)	Pathogenic
362	c.702C>A	p.(Tyr234*)	Nonsense	Exon 5	rs1569560489	SCV005089193	6	6	USA, Chinese, Brazilian	(Li and Thompson, 1996; Li et al., 1999; Zhang et al., 2019; Josahkian et al., 2021; Zhong et al., 2023)	Pathogenic
363	c.702C>G	p.(Tyr234*)	Nonsense	Exon 5		SCV005089192	2	2	Chinese	(Karsten et al., 1998a; Zhong et al., 2023)	Pathogenic
364	c.715C>T	p.(Gln239*)	Nonsense	Exon 6		SCV005089207	1	1		(Brusius-Facchin et al., 2014)	Pathogenic
365	c.726T>A	p.(Tyr242*)	Nonsense	Exon 6	rs2124042065	SCV005089211	1	1	Japanese	(Kosuga et al., 2016)	Pathogenic
366	c.726T>R	p.(Tyr242*)	Nonsense	Exon 6		Not accepted by ClinVar	1	1	Japanese	(Seo et al., 2020)	Pathogenic
367	c.733G>T	p.(Glu245*)	Nonsense	Exon 6		SCV005089212	2	2	Korea	(Vafiadaki et al., 1998; Sohn et al., 2012)	Pathogenic
368	c.760G>T	p.(Glu254*)	Nonsense	Exon 6		SCV005089219	1	1	Thai	(Keeratichamroen et al., 2008)	Pathogenic
369	c.800G>A	p.(Trp267*)	Nonsense	Exon 6		SCV005089241	2	2	Russian, Chinese	(Semyachkina et al., 2021; Zhong et al., 2023)	Pathogenic
370	c.801G>A	p.(Trp267*)	Nonsense	Exon 6		SCV005089248	4	4	Taiwanese, Chinese	(Chang et al., 2005; Lin et al., 2019; Fang et al., 2022; Zhong et al., 2023)	Pathogenic
371	c.814C>T	p.(Gln272*)	Nonsense	Exon 6	rs2089436689	SCV005089255	1	1	Russian	(Semyachkina et al., 2021)	Pathogenic
372	c.820G>T	p.(Glu274*)	Nonsense	Exon 6	rs193302907	SCV005089260	4	4	Argentina	(Amartino et al., 2014)	Pathogenic
373	c.829C>T	p.(Gln277*)	Nonsense	Exon 6	rs2089436387	SCV005089266	2	2	Chinese, Russian	(Semyachkina et al., 2021; Fang et al., 2022)	Pathogenic
374	c.836T>G	p.(Leu279*)	Nonsense	Exon 6		SCV005089267	2	2	USA	(Li and Thompson, 1996; Li et al., 1999)	Pathogenic
375	c.877C>T	p.(Gln293*)	Nonsense	Exon 6	rs2124041126	SCV005089278	1	1	Uruguay	(Lissens et al., 1997)	Pathogenic
376	c.892C>T	p.(Gln298*)	Nonsense	Exon 7		SCV005089294	2	2		(Rathmann et al., 1996; Jia et al., 2009)	Pathogenic	In one patient is described in cis with c.684A>G and c.851C> in T (Jia et al., 2009)
377	c.928C>T	p.(Gln310*)	Nonsense	Exon 7		SCV005089313	1	3	Thai	(Ngiwsara et al., 2017)	Pathogenic	Three patients are relatives
378	c.964C>T	p.(Gln322*)	Nonsense	Exon 7		SCV005089327	1	1		(Narayanan et al., 2016)	Pathogenic
379	c.998C>A	p.(Ser333*)	Nonsense	Exon 7	rs104894853	SCV005089334	2	2	Russian	(Semyachkina et al., 2021)	Pathogenic
380	c.1010G>A	p.(Trp337*)	Nonsense	Exon 8		SCV005089372	5	5	Russian, Japanese	(Pollard et al., 2013; Dvorakova et al., 2017; Seo et al., 2020; Semyachkina et al., 2021)	Pathogenic
381	c.(1010_1011)G>A	p.(Trp337*)	Nonsense	Exon 8		Not accepted by ClinVar	1	1	Thai	(Keeratichamroen et al., 2008)	Pathogenic
382	c.1011G>A	p.(Trp337*)	Nonsense	Exon 8		SCV005089373	1	1	Japanese	(Kosuga et al., 2016)	Pathogenic
383	c.1030G>T	p.(Glu344*)	Nonsense	Exon 8		SCV005089393	3	3	Chinese	(Li et al., 2012; Zhao et al., 2021)	Pathogenic
384	c.1034G>A	p.(Trp345*)	Nonsense	Exon 8		SCV005089398	3	3	Japanese,Chinese	(Isogai et al., 1998; Sukegawa et al., 1995; Parkinson et al., 2004; Zhang et al., 2023)	Pathogenic
385	c.(1034_1035)G>A	p.(Trp345*)	Nonsense	Exon 8		Not accepted by ClinVar	1	1		(Jonsson et al., 1995)	Pathogenic
386	c.1035G>A	p.(Trp345*)	Nonsense	Exon 8		SCV005089401	2	2		(Pollard et al., 2013)	Pathogenic
387	c.1044C>G	p.(Tyr348*)	Nonsense	Exon 8	rs1569560392	SCV005089415	1	1	Thai	(Charoenwattanasatien et al., 2012)	Pathogenic
388	c.1044C>R	p.(Tyr348*)	Nonsense	Exon 8		Not accepted by ClinVar	1	1		(Froissart et al., 1998)	Pathogenic
389	c.1093G>T	p.(Gly365*)	Nonsense	Exon 8		SCV005089432	2	2	Japanese	(Rathmann et al., 1996; Kosuga et al., 2016)	Pathogenic
390	c.1106C>A	p.(Ser369*)	Nonsense	Exon 8	rs1557338127	SCV005089437	1	1	Arab descent	(Oller Ramirez et al., 2008b)	Pathogenic
391	c.1106C>G	p.(Ser369*)	Nonsense	Exon 8		SCV005089436	4	5	Chinese, Taiwanese, Azerbaijani	(Lualdi et al., 2006a; Lau and Lam, 2008; Lin et al., 2019; Aydin et al., 2023)	Pathogenic	In one patient is described in cis with c.754G>A (Lualdi et al., 2006 BBA)
392	c.1123G>T	p.(Glu375*)	Nonsense	Exon 8	rs782634993	SCV005089442	3	3	Chinese	(Hopwood et al., 1993; Jonsson et al., 1995; Zhang et al., 2019)	Pathogenic
393	c.1165C>T	p.(Gln389*)	Nonsense	Exon 8		SCV005089455	11	11	Italian, Chinese, Brazilian, Pakistani	(Jonsson et al., 1995; Carrozzo et al., 1996; Villani et al., 1997; Filocamo et al., 2001; Lau and Lam, 2008; Brusius-Facchin et al., 2014; Zubaida et al., 2019; Josahkian et al., 2021; Zhong et al., 2023)	Pathogenic
394	c.1186C>T	p.(Gln396*)	Nonsense	Exon 9		SCV005089466	2	2	Tunisian	(Froissart et al., 1998; Chkioua et al., 2020)	Pathogenic
395	c.1234G>T	p.(Gly412*)	Nonsense	Exon 9	rs2089307950	SCV005089489	1	1	Russian	(Semyachkina et al., 2021)	Pathogenic
396	c.1249C>T	p.(Gln417*)	Nonsense	Exon 9	rs2123994961	SCV005089491	2	2	Indian	(Agrawal et al., 2022)	Likely pathogenic
397	c.1266C>A	p.(Cys422*)	Nonsense	Exon 9		SCV005089497	1	1		(Pollard et al., 2013)	Pathogenic
398	c.1277C>G	p.(Ser426*)	Nonsense	Exon 9		SCV005089510	1	1		(Schröder et al., 1994)	Pathogenic
399	c.1288G>T	p.(Glu430*)	Nonsense	Exon 9		SCV005089512	2	2	Russian	(Chistiakov et al., 2014; Semyachkina et al., 2021)	Pathogenic
400	c.1296C>A	p.(Cys432*)	Nonsense	Exon 9		SCV005089517	1	1	Italian	(Lualdi et al., 2006a)	Pathogenic
401	c.1327C>T	p.(Arg443*)	Nonsense	Exon 9	rs199422227	SCV005089526	54	55	Spanish, non-Japanese, Russian, UK, Asian, Italian, Portuguese, Thai, Korean, Mexican, Argentinian, Brazilian, Bolivian, Japanese, Indian, Chinese, Russian	(Bunge et al., 1992, 1993; Hopwood et al., 1993; Jonsson et al., 1995; Sukegawa et al., 1995; Rathmann et al., 1996; Froissart et al., 1997; Froissart et al., 1998; Gort et al., 1998b; Isogai et al., 1998; Karsten et al., 1998b; Vafiadaki et al., 1998; Hartog et al., 1999; Filocamo et al., 2001; Moreira da Silva et al., 2001; Keeratichamroen et al., 2008; Sohn et al., 2010, 2012; Zhang et al., 20…	Pathogenic	Two patients are siblings (Narayanan et al., 2016) and two are female (Sohn et al., 2010; Piña-Aguilar et al., 2013)
402	c.1340T>A	p.(Leu447*)	Nonsense	Exon 9	rs2089306573	SCV005089528	1	1	Russian	(Semyachkina et al., 2021)	Pathogenic
403	c.1356C>G	p.(Tyr452*)	Nonsense	Exon 9		SCV005089535	1	1	Indian	(Uttarilli et al., 2016)	Pathogenic
404	c.1375G>T	p.(Glu459*)	Nonsense	Exon 9	rs2123994508	SCV005089538	3	3	Russian, Indian, Dutch	(Vollebregt et al., 2017; Semyachkina et al., 2021; Agrawal et al., 2022)	Pathogenic
405	c.1393C>T	p.(Gln465*)	Nonsense	Exon 9	rs864622772	SCV005089544	7	7	USA, Portuguese, Argentinian, Colombian	(Li and Thompson, 1996; Li et al., 1999; Alves et al., 2006; Amartino et al., 2014; Galvis et al., 2015)	Pathogenic
406	c.1398T>A	p.(Tyr466*)	Nonsense	Exon 9		SCV005089548	1	1	UK	(Vafiadaki et al., 1998)	Pathogenic
407	c.1420C>T	p.(Gln474*)	Nonsense	Exon 9		SCV005089566	3	3	Spanish, Korean	(Rathmann et al., 1996; Gort et al., 1998b; Sohn et al., 2012)	Pathogenic
408	c.1424G>A	p.(Trp475*)	Nonsense	Exon 9		SCV005089568	1	1	Iranian	(Ghaffari et al., 2022)	Pathogenic
409	c.1425G>A	p.(Trp475*)	Nonsense	Exon 9	rs199422230	SCV005089569	6	6	Italian, Indian, Chinese	(Bunge et al., 1992, 1993; Hopwood et al., 1993; Jonsson et al., 1995; Balzano et al., 1998; Agrawal et al., 2022; Zhang et al., 2023)	Likely pathogenic
410	c.1445T>G	p.(Leu482*)	Nonsense	Exon 9		SCV005089587	2	2	Russian	(Froissart et al., 1998; Semyachkina et al., 2021)	Pathogenic
411	c.1445T>R	p.(Leu482*)	Nonsense	Exon 9		Not accepted by ClinVar	1	1	Brazil	(Brusius-Facchin et al., 2014)	Likely pathogenic
412	c.1470T>A	p.(Tyr490*)	Nonsense	Exon 9		SCV005089605	1	1	Indian	(Pollard et al., 2013)	Pathogenic
413	c.1470T>G	p.(Tyr490*)	Nonsense	Exon 9	rs2123994176	SCV005089603	1	1	Indian	(Agrawal et al., 2022)	Likely pathogenic
414	c.1497T>G	p.(Tyr499*)	Nonsense	Exon 9	rs2089304408	SCV005089615	1	1	Indian	(Agrawal et al., 2022)	Likely pathogenic
415	c.1505G>A	p.(Trp502*)	Nonsense	Exon 9	rs199422228	SCV005089618	6	6	USA, Indian	(Li et al., 1995b, 1999; Froissart et al., 1998; Zhang et al., 2011; Agrawal et al., 2022; Herbst et al., 2022)	Likely pathogenic
416	c.1525G>T	p.(Glu509*)	Nonsense	Exon 9		SCV005089624	1	1	Indian	(Uttarilli et al., 2016)	Pathogenic
417	c.1561G>T	p.(Glu521*)	Nonsense	Exon 9		SCV005089628	3	3	French, Taiwanese	(Lissens et al., 1997; Chang et al., 2005; Lin et al., 2019)	Pathogenic
418	c.1591C>T	p.(Gln531*)	Nonsense	Exon 9	rs886044837	SCV005089640	4	4	Japanese	(Jonsson et al., 1995; Sukegawa et al., 1995; Froissart et al., 1998; Isogai et al., 1998; Kato et al., 2005)	Pathogenic
419	c.1608T>A	p.(Tyr536*)	Nonsense	Exon 9		SCV005089643	3	3	Russian, Indian	(Brusius-Facchin et al., 2014; Semyachkina et al., 2021; Agrawal et al., 2022)	Likely pathogenic
420	c.684A>G	p.(Pro228=)	Synomymous	Exon 5	rs782561677	SCV005089179	1	1	Chinese	(Jia et al., 2009)	Likely pathogenic	Described in cis with c.851C>T and c.892C>T (Jia et al., 2009)
421	c.708G>A	p.?	Synomymous	Exon 5	rs1602742620	SCV000929883.1	5	5	UK, Brazilian, Italian, Chinese	(Rathmann et al., 1996; Vafiadaki et al., 1998; Brusius-Facchin et al., 2014; Zanetti et al., 2019; Zhao et al., 2021)	Likely pathogenic
422	c.879G>A	p.(Tyr285Glyfs*22)	Synomymous	Exon 6		SCV005089279	2	2	Chinese	(Zhang et al., 2011; Zhong et al., 2023)	Likely pathogenic
423	c.1092T>A	p.?	Synomymous	Exon 8		SCV005089431	1	1	Belgian	(Grodecká et al., 2017)	Likely pathogenic
424	c.1122C>T	p.Glu375_Gly394del	Synomymous	Exon 9	rs113993948	SCV005089439	118	118	Brazilian, Chinese, Korean, Indian, Russian, Israeli, Argentinian, Spanish, Italian, Portuguese, Japanese, Bolivian, Taiwanese, USA, Dutch, Polish	(Bunge et al., 1992, 1993; Flomen et al., 1992; Hopwood et al., 1993; Ben Simon-Schiff et al., 1994a; Jonsson et al., 1995; Popowska et al., 1995; Goldenfum et al., 1996; Rathmann et al., 1996; Lissens et al., 1997; Maddox et al., 1997; Balzano et al., 1998; Gort et al., 1998a, 1998b; Karsten et al., 1998b; Vafiadaki et al., 1998; Hartog et al., 1999; Li et al., 1999; Filocamo et al., 2001; Morei…	Pathogenic
425	c.103+1G>A	-	Splicing	Intron 1		SCV005089079	1	1	Chinese	(Zhong et al., 2023)	Pathogenic
426	c.103+2T>A	-	Splicing	Intron 1		SCV005089068	1	1		(Froissart et al., 2007)	Pathogenic
427	c.104-1_104delinsT	-	Splicing	Exon 2	rs2089505743	SCV005089123	1	1	Russian	(Semyachkina et al., 2021)	Likely pathogenic
428	c.104-1G>A	-	Splicing	Intron 1		SCV005089112	2	2	Chinese	(Pollard et al., 2013; Zhong et al., 2023)	Pathogenic
429	c.104-2A>G	-	Splicing	Intron 1	rs2089505773	SCV005089101	6	6	Swedish, Portuguese	(Karsten et al., 1998b; Vafiadaki et al., 1998; Moreira da Silva et al., 2001; Alves et al., 2006; Semyachkina et al., 2021; Agrawal et al., 2022)	Pathogenic
430	c.240+1G>A	-	Splicing	Intron 2		SCV005089664	5	5	Korean, Indian, Tunisian, Chinese	(Froissart et al., 1998; Sohn et al., 2012; Uttarilli et al., 2016; Chkioua et al., 2020; Zhong et al., 2023)	Pathogenic
431	c.240+1G>C	-	Splicing	Intron 2		SCV005089663	4	4	Taiwanese, Brazilian, Russian	(Lin et al., 2000; Lin et al., 2006; Lin et al., 2019; Josahkian et al., 2021; Semyachkina et al., 2021)	Pathogenic
432	c.240+1G>T	-	Splicing	Intron 2		SCV005089662	2	2	Russian, Japanese	(Isogai et al., 1998; Semyachkina et al., 2021)	Pathogenic
433	c.241-1G>A	-	Splicing	Intron 2		SCV005088917	3	3	Portuguese, Thai, Chinese	(Alves et al., 2006; Keeratichamroen et al., 2008; Zhong et al., 2023)	Pathogenic
434	c.241-1G>C	-	Splicing	Intron 2		SCV005088916	1	1	Mexican	(Agrawal et al., 2022; Ramírez-Hernández et al., 2022)	Pathogenic
435	c.241-2A>G	-	Splicing	Intron 2		SCV005088915	6	6	Japanese, Chinese, Portuguese, Brazilian	(Alves et al., 2006; Kosuga et al., 2016; Zhang et al., 2019; Josahkian et al., 2021; Zhong et al., 2023)	Pathogenic
436	c.418+1G>A	-	Splicing	Intron 3		SCV005089048	3	3	Portuguese, Chinese	(Alves et al., 2006; Lin et al., 2020; Zhong et al., 2023)	Pathogenic
437	c.418+1G>C	-	Splicing	Intron 3	rs1602748255	SCV005089047	2	2	Italian	(Lualdi et al., 2006b; Papadia et al., 2011)	Pathogenic
438	c.418+1G>T	-	Splicing	Intron 3		SCV005089045	1	1	Chinese	(Fang et al., 2022)	Pathogenic
439	c.418+2T>C	-	Splicing	Intron 3	rs2124062810	SCV005089044	2	2	Indian, Chinese	(Agrawal et al., 2022; Zhong et al., 2023)	Pathogenic
440	c.419-1G>A	-	Splicing	Intron 3	rs1557339927	SCV005089054	1	1	Chinese	(Zhong et al., 2023)	Pathogenic
441	c.419-1G>C		Splicing	Intron 3		SCV005089053	1	1	Romanian	(Alkhzouz et al., 2017)	Pathogenic
442	c.419-2A>G	-	Splicing	Intron 3	rs2089476206	SCV005089052	7	7	Japanese, Iranian, Romanian, Indian, Chinese	(Bunge et al., 1993; Hopwood et al., 1993; Kosuga et al., 2016; Alkhzouz et al., 2017; Agrawal et al., 2022; Ghaffari et al., 2022; Zhang et al., 2023)	Pathogenic
443	c.419-2A>T	-	Splicing	Intron 3		SCV005089051	1	1	Chinese	(Zhang et al., 2019)	Pathogenic
444	c.507+1G>A	-	Splicing	Intron 4	rs2124055167	SCV005089107	7	7	Russian, Russian?, Romanian, Chinese	(Karsten et al., 1998b; Piotrowska et al., 2009; Alkhzouz et al., 2017; Semyachkina et al., 2021; Zhang et al., 2023; Zhong et al., 2023)	Pathogenic
445	c.507+1G>C	-	Splicing	Intron 4		SCV005089106	1	1	Chinese	(Fang et al., 2022)	Pathogenic
446	c.508-1G>A	-	Splicing	Intron 4	rs113993947	SCV005089109	2	2	Argentina	(Amartino et al., 2014)	Pathogenic
447	c.508-1G>C	-	Splicing	Intron 4	rs113993947	SCV005089108	1	1	Mexican	(Alcántara-Ortigoza et al., 2016)	Pathogenic
448	c.708+1G>A	-	Splicing	Intron 5	rs864622778	SCV005089199	1	1	Argentina	(Amartino et al., 2014)	Likely pathogenic
449	c.708+1G>T	-	Splicing	Intron 5	rs864622778	SCV005089197	2	2	Japanese	(Goldenfum et al., 1996; Kosuga et al., 2016)	Pathogenic
450	c.708+2T>G	-	Splicing	Intron 5		SCV005089196	3	3	UK, Taiwanese	(Vafiadaki et al., 1998; Chang et al., 2005; Lin et al., 2019)	Likely pathogenic
451	c.709-1G>A	-	Splicing	Intron 5	rs2089438403	SCV005089205	3	3	Chinese, Indian	(Li et al., 2017; Agrawal et al., 2022; Fang et al., 2022)	Likely pathogenic
452	c.709-1G>C	-	Splicing	Intron 5		SCV005089204	1	1	Brazilian	(Josahkian et al., 2021)	Pathogenic
453	c.709-2A>G	-	Splicing	Intron 5		SCV005089203	3	3	Indian, Argentinian, Paraguay	(Lissens et al., 1997; Brusius-Facchin et al., 2014; Uttarilli et al., 2016)	Likely pathogenic
454	c.709-2A>T	-	Splicing	Intron 5		SCV005089202	3	3	Chinese	(Brusius-Facchin et al., 2014; Zhong et al., 2023)	Likely pathogenic
455	c.879+1G>A	-	Splicing	Intron 6		SCV005089282	3	3	Russian, Japanese, Russian	(Karsten et al., 1998b; Kosuga et al., 2016; Semyachkina et al., 2021)	Pathogenic
456	c.879+2T>A	-	Splicing	Intron 6		SCV005089281	1	1		(Froissart et al., 2007)	Pathogenic
457	c.880-1G>A	-	Splicing	Intron 6		SCV005089290	2	2	Chinese	(Dou et al., 2007; Fang et al., 2022)	Pathogenic
458	c.880-1G>C	-	Splicing	Intron 6		SCV005089289	1	1	Chinese	(Zhang et al., 2019)	Pathogenic
459	c.880-2A>C	-	Splicing	Intron 6		SCV005089288	1	1		(Pollard et al., 2013)	Pathogenic
460	c.880-2A>G	-	Splicing	Intron 6		SCV005089287	4	4	Russian, Chinese	(Jonsson et al., 1995; Froissart et al., 1998; Semyachkina et al., 2021; Zhong et al., 2023)	Pathogenic
461	c.880-2A>T	-	Splicing	Intron 6		SCV005089285	1	1	Taiwanese	(Lin et al., 2019)	Pathogenic
462	c.1006+1G>A	-	Splicing	Intron 7	rs869025308	SCV005089356	5	5	Indian, Brazilian, Chinese	(Josahkian et al., 2021; Agrawal et al., 2022; Zhang et al., 2023; Zhong et al., 2023)	Pathogenic
463	c.1006+1G>C	-	Splicing	Intron 7		SCV005089355	1	1	Pakistani	(Zubaida et al., 2019)	Pathogenic
464	c.1006+1G>T	-	Splicing	Intron 7	rs869025308	SCV005089354	1	1	Mexican	(Alcántara-Ortigoza et al., 2016)	Pathogenic
465	c.1006_1006+1delinsTT	-	Splicing	Exon 7		SCV005089357	3	3		(Bunge et al., 1992, 1993; Hopwood et al., 1993; Jonsson et al., 1995)	Likely pathogenic
466	c.1006+2T>A	-	Splicing	Intron 7		SCV005089351	1	1		(Pollard et al., 2013)	Pathogenic
467	c.1006+2T>C	-	Splicing	Intron 7		SCV005089350	2	2	UK, Chinese	(Vafiadaki et al., 1998; Zhong et al., 2023)	Pathogenic
468	c.1006+2T>G	-	Splicing	Intron 7	rs2089378420	SCV005089349	1	1	Russian	(Semyachkina et al., 2021)	Pathogenic
469	c.1007-1G>A	-	Splicing	Intron 7		SCV005089366	2	2	Korean	(Sohn et al., 2012; Semyachkina et al., 2021)	Pathogenic
470	c.1007-1G>C	-	Splicing	Intron 7		SCV005089365	3	3		(Bunge et al., 1993; Hopwood et al., 1993; Jonsson et al., 1995)	Pathogenic
471	c.1007-2A>C	-	Splicing	Intron 7	rs2124006451	SCV005089363	1	1		(Pollard et al., 2013)	Pathogenic
472	c.1181-1G>A	-	Splicing	Intron 8	rs864622777	SCV005089460	5	5	Argentinian, Indian, Polish	(Popowska et al., 1995; Amartino et al., 2014; Dvorakova et al., 2017; Agrawal et al., 2022)	Likely pathogenic
473	c.1181-1G>C	-	Splicing	Intron 8	rs864622777	SCV005089459	4	4	Portuguese, Korean, Chinese	(Alves et al., 2006; Sohn et al., 2012; Zhao et al., 2021; Fang et al., 2022)	Pathogenic
474	c.1181-2A>G	-	Splicing	Intron 8		SCV005089458	3	3	Iranian, Brazilian	(Josahkian et al., 2021; Ghaffari et al., 2022)	Pathogenic
475	c.1181-5_1186del	-	Splicing	Exon 9		SCV005089457	1	1	Chinese	(Zhong et al., 2023)	Likely pathogenic
476	c.104-3T>G	-	Intronic, 5'UTR and 3'UTR	Intron 1		SCV005089090	1	1	Chinese	(Xie et al., 2020)	Likely pathogenic
477	c.240+2_240+3insTCCCAGA	-	Intronic, 5'UTR and 3'UTR	Intron 2		SCV005089661	1	1	Russian	(Semyachkina et al., 2021)	Likely pathogenic
478	c.241-10T>G	-	Intronic, 5'UTR and 3'UTR	Intron 2		SCV005088918	1	1	UK	(Vafiadaki et al., 1998)	Likely pathogenic
479	c.241-3C>G	-	Intronic, 5'UTR and 3'UTR	Intron 2	rs2124063783	SCV005089669	2	2	Romanian, Spanish	(Gort et al., 1998b; Alkhzouz et al., 2017)	Likely pathogenic
480	c.241-5A>T	-	Intronic, 5'UTR and 3'UTR	Intron 2	rs113993952	SCV005089668	1	1	Argentina	(Amartino et al., 2014)	Uncertain significance
481	c.241-9C>G	-	Intronic, 5'UTR and 3'UTR	Intron 2	rs2089497858	SCV005089667	2	2	Russian?	(Semyachkina et al., 2021)	Likely pathogenic
482	c.418+12T>C	-	Intronic, 5'UTR and 3'UTR	Intron 3	rs470986	SCV005089049	1	1	Romanian	(Alkhzouz et al., 2017)	Likely pathogenic	Described in cis with c.1402C>T
483	c.418+3A>T	-	Intronic, 5'UTR and 3'UTR	Intron 3		SCV005089043	1	1	Spanish-Chilean descent	(Oller Ramirez et al., 2008b)	Likely pathogenic
484	c.418+4C>G	-	Intronic, 5'UTR and 3'UTR	Intron 3	rs782011209	SCV005089042	2	2	Indian	(Narayanan et al., 2016; Agrawal et al., 2022)	Uncertain significance
485	c.709-657G>A	-	Intronic, 5'UTR and 3'UTR	Intron 5		SCV005089201	1	1		(Vallance et al., 1999)	Uncertain significance
486	c.880-72A>G	-	Intronic, 5'UTR and 3'UTR	Intron 6	rs782031668	SCV005089284	1	1	Indian	(Agrawal et al., 2022)	Uncertain significance
487	c.880-8A>G	-	Intronic, 5'UTR and 3'UTR	Intron 6		SCV005089283	6	7	Chinese, Portuguese, Brazilian	(Alves et al., 2006; Zhang et al., 2011; Jin et al., 2013; Zhang et al., 2019; Josahkian et al., 2021; Zhong et al., 2023)	Likely pathogenic	Two patients are relatives (Jin et al., 2013)
488	c.1006+5G>C	-	Intronic, 5'UTR and 3'UTR	Intron 7		SCV005089348	3	3	Taiwanese, USA	(Li et al., 1999; Chang et al., 2007; Lin et al., 2019)	Likely pathogenic
489	c.1007-133A>G	-	Intronic, 5'UTR and 3'UTR	Intron 7	rs2124007227	SCV005089368	2	2	American Caucasian	(Rathmann et al., 1996; Lampe et al., 2014)	Likely pathogenic
490	c.1007-16_1007-9delinsGGTGGGCTCTAGG	-	Intronic, 5'UTR and 3'UTR	Intron 7		SCV005089367	1	1		(Brusius-Facchin et al., 2014)	Uncertain significance
491	c.1007-4C>T	-	Intronic, 5'UTR and 3'UTR	Intron 7	rs781947914	SCV005089362	1	1		(Parkinson et al., 2004)	Uncertain significance
492	c.1007-8T>G	-	Intronic, 5'UTR and 3'UTR	Intron 7	rs797044782	SCV005089361	2	2		(Hopwood et al., 1993; Jonsson et al., 1995)	Likely pathogenic
493	c.1181-15C>A	-	Intronic, 5'UTR and 3'UTR	Intron 8		SCV005089461	3	3	Portuguese, Russian, Brazilian	(Moreira da Silva et al., 2001; Josahkian et al., 2021; Semyachkina et al., 2021)	Likely pathogenic
494	c.9_10insT	p.(Pro4Serfs*43)	Small frameshift deletion/insertion	Exon 1		SCV005089023	1	1	Italian	(Lualdi et al., 2010, 2017)	Pathogenic
495	c.12_13del	p.(Arg5Aspfs*41)	Small frameshift deletion/insertion	Exon 1		SCV005089133	2	2	Chinese	(Zhao et al., 2021)	Pathogenic
496	c.21_22insG	p.(Arg8Alafs*39)	Small frameshift deletion/insertion	Exon 1		SCV005089242	1	1	Korean	(Kim et al., 2003; Sohn et al., 2012)	Pathogenic
497	c.22_37del	p.(Arg8Trpfs*5)	Small frameshift deletion/insertion	Exon 1	rs864622775	SCV005089463	1	1	Argentina	(Amartino et al., 2014)	Pathogenic
498	c.28_37del	p.(Leu10Trpfs*5)	Small frameshift deletion/insertion	Exon 1		SCV005089570	1	1	Chinese	(Zhong et al., 2023)	Pathogenic
499	c.41del	p.(Gly14Valfs*4)	Small frameshift deletion/insertion	Exon 1		SCV005088914	1	1	Chinese	(Zhang et al., 2023)	Pathogenic
500	c.43del	p.(Leu15Trpfs*3)	Small frameshift deletion/insertion	Exon 1		SCV005088925	2	2		(Hopwood et al., 1993; Jonsson et al., 1995)	Pathogenic
501	c.57del	p.(Val20Serfs*18)	Small frameshift deletion/insertion	Exon 1	rs2124069318	SCV005088936	2	2	Indian, New Zealander	(Selvanathan et al., 2018; Agrawal et al., 2022)	Pathogenic
502	c.71_90del	p.(Leu24Glnfs*16)	Small frameshift deletion/insertion	Exon 1		SCV005088958	1	1	Korean	(Kim et al., 2003; Sohn et al., 2012)	Pathogenic
503	c.71dup	p.(Gly25Argfs*22)	Small frameshift deletion/insertion	Exon 1		SCV005088947	1	1	UK	(Vafiadaki et al., 1998)	Pathogenic
504	c.76_80dup	p.(Glu27Aspfs*13)	Small frameshift deletion/insertion	Exon 1		SCV005088980	1	1	Iranian	(Ghaffari et al., 2022)	Pathogenic
505	c.82dup	p.(Thr28Asnfs*19)	Small frameshift deletion/insertion	Exon 1		SCV005089002	1	1		(Goldenfum et al., 1996)	Pathogenic
506	c.99del	p.(Thr34Glnfs*4)	Small frameshift deletion/insertion	Exon 1		SCV005089035	1	1		(Froissart et al., 1998)	Pathogenic
507	c.102_103delinsT	p.(Asp35Metfs*3)	Small frameshift deletion/insertion	Exon 1		SCV005089046	1	1	Romanian	(Alkhzouz et al., 2017)	Pathogenic
508	c.113dup	p.(Asn38Lysfs*9)	Small frameshift deletion/insertion	Exon 2		SCV005089134	1	1	Spanish	(Gort et al., 1998a)	Pathogenic
509	c.115_118dup	p.(Leu40Argfs*8)	Small frameshift deletion/insertion	Exon 2		SCV005089144	1	1	Pakistani	(Zubaida et al., 2019)	Pathogenic
510	c.123del	p.(Ile42Serfs*18)	Small frameshift deletion/insertion	Exon 2		SCV005089188	1	1		(Goldenfum et al., 1996)	Pathogenic	The patient is a female
511	c.128_129del	p.(Ile43Serfs*3)	Small frameshift deletion/insertion	Exon 2		SCV005089220	1	1		(Pollard et al., 2013)	Pathogenic
512	c.133del	p.(Asp45Metfs*15)	Small frameshift deletion/insertion	Exon 2	rs2089504895	SCV005089253	1	1	Russian	(Semyachkina et al., 2021)	Pathogenic
513	c.145_161delinsT	p.(Pro49Leufs*6)	Small frameshift deletion/insertion	Exon 2		SCV005089364	1	1	Australian	(Parkinson et al., 2004)	Pathogenic
514	c.147del	p.(Ser50Profs*10)	Small frameshift deletion/insertion	Exon 2		SCV005089375	1	1		(Piotrowska et al., 2009)	Pathogenic
515	c.152_236del	p.(Leu51Argfs*51)	Small frameshift deletion/insertion	Exon 2	rs2124065699	SCV005089386	1	1	Indian	(Agrawal et al., 2022)	Pathogenic
516	c.155del	p.(Gly52Alafs*8)	Small frameshift deletion/insertion	Exon 2		SCV005089397	1	1		(Brusius-Facchin et al., 2014)	Pathogenic
517	c.161dup	p.(Tyr54*)	Small frameshift deletion/insertion	Exon 2		SCV005089430	3	3	Brazilian, Chinese	(Zhang et al., 2011; Brusius-Facchin et al., 2014; Zhong et al., 2023)	Pathogenic
518	c.162del	p.(Tyr54*)	Small frameshift deletion/insertion	Exon 2		SCV005089452	1	2	Rwandan	(Mutesa et al., 2007)	Pathogenic	Two patients are siblings
519	c.166del	p.(Asp56Ilefs*4)	Small frameshift deletion/insertion	Exon 2		SCV005089464	1	1	Japanese	(Seo et al., 2020)	Pathogenic
520	c.182_189del	p.(Ser61Tyrfs*2)	Small frameshift deletion/insertion	Exon 2		SCV005089507	2	3		(Jonsson et al., 1995; Goldenfum et al., 1996)	Pathogenic	Two patients are siblings
521	c.185del	p.(Pro62Glnfs*68)	Small frameshift deletion/insertion	Exon 2		SCV005089518	1	1	Colombian	(Galvis et al., 2015)	Pathogenic
522	c.205_206insAAACTGGCAT	p.(Ser69*)	Small frameshift deletion/insertion	Exon 2		SCV005089593	2	2	Indian	(Agrawal et al., 2022)	Pathogenic
523	c.208dup	p.(His70Profs*29)	Small frameshift deletion/insertion	Exon 2		SCV005089604	2	2	USA	(Li et al., 1999; Hong et al., 2019)	Pathogenic
524	c.213_225del	p.(Ser71Argfs*55)	Small frameshift deletion/insertion	Exon 2		SCV005089646	1	1	Turkish	(Cobos et al., 2015)	Pathogenic
525	c.219del	p.(Phe74Serfs*56)	Small frameshift deletion/insertion	Exon 2		SCV005089651	1	1		(Pollard et al., 2013)	Pathogenic
526	c.236del	p.(Ala79Glyfs*51)	Small frameshift deletion/insertion	Exon 2		SCV005089656	1	1	Spanish–Chilean descent	(Oller Ramirez et al., 2008a)	Pathogenic
527	c.241_284del	p.(Gln81Glufs*3)	Small frameshift deletion/insertion	Exon 3		SCV005089665	1	1		(Dvorakova et al., 2017)	Pathogenic	Described in cis with c.257C>T
528	c.247del	p.(Val83Cysfs*47)	Small frameshift deletion/insertion	Exon 3		SCV005088922	1	1	Australian	(Parkinson et al., 2004)	Pathogenic
529	c.248del	p.(Val83Glyfs*47)	Small frameshift deletion/insertion	Exon 3	rs2089497718	SCV005088924	1	1	Russian	(Semyachkina et al., 2021)	Pathogenic
530	c.257del	p.(Pro86Argfs*44)	Small frameshift deletion/insertion	Exon 3		SCV005088937	1	1	Filipino	(Chiong et al., 2017)	Pathogenic
531	c.283del	p.(Arg95Glyfs*35)	Small frameshift deletion/insertion	Exon 3		SCV005088956	1	1		(Froissart et al., 1998)	Pathogenic
532	c.284_287del	p.(Arg95Asnfs*34)	Small frameshift deletion/insertion	Exon 3		SCV005088959	1	1	Mexican	(Ramírez-Hernández et al., 2022)	Pathogenic
533	c.288del	p.(Arg96Serfs*34)	Small frameshift deletion/insertion	Exon 3		SCV005088965	1	1	Polish	(Popowska et al., 1995)	Pathogenic
534	c.298dup	p.(Thr100Asnfs*45)	Small frameshift deletion/insertion	Exon 3		SCV005088967	1	1		(Karsten et al., 1998a)	Pathogenic
535	c.305del	p.(Leu102Argfs*28)	Small frameshift deletion/insertion	Exon 3	rs2089496744	SCV005088971	1	1	Russian	(Semyachkina et al., 2021)	Pathogenic
536	c.314_317dup	p.(Ser107Glnfs*39)	Small frameshift deletion/insertion	Exon 3		SCV005088978	1	1		(Pollard et al., 2013)	Pathogenic
537	c.314_339del	p.(Phe105Trpfs*31)	Small frameshift deletion/insertion	Exon 3		SCV005088977	1	1	Chinese	(Zhang et al., 2023)	Pathogenic
538	c.315dup	p.(Asn106Glnfs*39)	Small frameshift deletion/insertion	Exon 3		SCV005088979	1	1		(Jonsson et al., 1995)	Pathogenic
539	c.344del	p.(Asn115Thrfs*15)	Small frameshift deletion/insertion	Exon 3		SCV005088997	3	4	Korean, Chinese	(Sohn et al., 2012; Liu et al., 2014; Fang et al., 2022)	Pathogenic	Two patients are siblings (Liu et al., 2014)
540	c.353_369del	p.(Thr118Lysfs*21)	Small frameshift deletion/insertion	Exon 3		SCV005089003	2	2	Chinese	(Zhang et al., 2019; Fang et al., 2022)	Pathogenic
541	c.356del	p.(Ile119Thrfs*11)	Small frameshift deletion/insertion	Exon 3	rs2124063133	SCV005089004	1	1	Indian	(Agrawal et al., 2022)	Pathogenic
542	c.359_360insATCC	p.(Gln121Serfs*25)	Small frameshift deletion/insertion	Exon 3		SCV005089005	1	1	Korean	(Sohn et al., 2012)	Pathogenic
543	c.377dup	p.(Asn126Lysfs*19)	Small frameshift deletion/insertion	Exon 3		SCV005089013	1	1		(Karsten et al., 1998a)	Pathogenic
544	c.383_384del	p.(Tyr128Cysfs*16)	Small frameshift deletion/insertion	Exon 3		SCV005089014	1	1	USA	(Li et al., 1999)	Pathogenic
545	c.393_394dup	p.(Ser132Cysfs*82)	Small frameshift deletion/insertion	Exon 3		SCV005089017	1	1	Chinese	(Zhang et al., 2023)	Pathogenic
546	c.397del	p.(Val133Trpfs*80)	Small frameshift deletion/insertion	Exon 3		SCV005089019	1	1		(Froissart et al., 1998)	Pathogenic
547	c.404_405del	p.(Lys135Serfs*9)	Small frameshift deletion/insertion	Exon 3	rs1557340221	SCV005089028	1	1	Russian	(Semyachkina et al., 2021)	Pathogenic
548	c.409_412del	p.(Phe137Thrfs*75)	Small frameshift deletion/insertion	Exon 3		SCV005089030	1	1	Italian	(Lualdi et al., 2006a)	Pathogenic
549	c.410_411del	p.(Phe137Serfs*7)	Small frameshift deletion/insertion	Exon 3		SCV005089032	2	2	Italian, Russian	(Filocamo et al., 2001; Semyachkina et al., 2021)	Pathogenic
550	c.411del	p.(His138Thrfs*75)	Small frameshift deletion/insertion	Exon 3	rs864622776	SCV005089033	1	1	Argentina	(Amartino et al., 2014)	Pathogenic
551	c.416del	p.(Pro139Leufs*74)	Small frameshift deletion/insertion	Exon 3		SCV005089039	4	4	Chinese	(Bunge et al., 1993; Hopwood et al., 1993; Jonsson et al., 1995; Zhong et al., 2023)	Pathogenic
552	c.416dup	p.(Gly140Trpfs*5)	Small frameshift deletion/insertion	Exon 3		SCV005089038	1	1		(Dvorakova et al., 2017)	Pathogenic
553	c.420del	p.(Ile141Tyrfs*72)	Small frameshift deletion/insertion	Exon 4		SCV005089056	1	1	Korean	(Sohn et al., 2012)	Pathogenic
554	c.420dup	p.(Ile141Aspfs*4)	Small frameshift deletion/insertion	Exon 4		SCV005089055	1	1		(Jonsson et al., 1995)	Pathogenic
555	c.421del	p.(Ile141Tyrfs*72)	Small frameshift deletion/insertion	Exon 4		SCV005089058	1	1	Romanian	(Alkhzouz et al., 2017)	Pathogenic
556	c.429dup	p.(Asn144*)	Small frameshift deletion/insertion	Exon 4		SCV005089062	1	1		(Pollard et al., 2013)	Pathogenic
557	c.433del	p.(His145Ilefs*68)	Small frameshift deletion/insertion	Exon 4		SCV005089063	1	1	Chinese	(Zhong et al., 2023)	Pathogenic
558	c.438_439insTT	p.(Asp147Leufs*67)	Small frameshift deletion/insertion	Exon 4		SCV005089064	2	2	Chinese	(Fang et al., 2022; Zhang et al., 2023)	Pathogenic
559	c.440_442delinsTT	p.(Asp147Valfs*66)	Small frameshift deletion/insertion	Exon 4		SCV005089065	1	1	Thai	(Keeratichamroen et al., 2008)	Pathogenic
560	c.449del	p.(Pro150Argfs*63)	Small frameshift deletion/insertion	Exon 4		SCV005089073	2	2	Chinese	(Zhang et al., 2023)	Pathogenic
561	c.454_460del	p.(Ser152Leufs*59)	Small frameshift deletion/insertion	Exon 4		SCV005089077	1	1	Japanese	(Isogai et al., 1998)	Pathogenic
562	c.457del	p.(Trp153Glyfs*60)	Small frameshift deletion/insertion	Exon 4		SCV005089083	1	1	Spanish	(Guillén-Navarro et al., 2013)	Pathogenic
563	c.459del	p.(Trp153Cysfs*60)	Small frameshift deletion/insertion	Exon 4		SCV005089085	1	2	Chinese, Spanish	(Lissens et al., 1997)	Pathogenic	Two patients are siblings
564	c.463_464delinsCCGTATAGCTGG	p.(Phe155Profs*12)	Small frameshift deletion/insertion	Exon 4	rs869025304	SCV005089087	1	1	Mexican	(Alcántara-Ortigoza et al., 2016)	Pathogenic
565	c.470dup	p.(Tyr158Leufs*6)	Small frameshift deletion/insertion	Exon 4		SCV005089091	1	1	Chinese	(Zhang et al., 2019)	Pathogenic
566	c.474del	p.(His159Ilefs*54)	Small frameshift deletion/insertion	Exon 4	rs2124055341	SCV005089092	1	1	Indian	(Agrawal et al., 2022)	Pathogenic
567	c.476_478delins188	p.?	Small frameshift deletion/insertion	Exon 4		Not accepted by ClinVar	1	1	Japanese	(Kosuga et al., 2016)	Likely pathogenic	The inserted sequence was not specified
568	c.477dup	p.(Pro160Serfs*4)	Small frameshift deletion/insertion	Exon 4		SCV005089095	1	1	Colombian	(Galvis et al., 2015)	Pathogenic
569	c.500del	p.(Asn167Thrfs*46)	Small frameshift deletion/insertion	Exon 4		SCV005089104	2	2	Taiwanese, Korean	(Vafiadaki et al., 1998; Kim et al., 2003; Sohn et al., 2012)	Pathogenic
570	c.504dup	p.(Lys169*)	Small frameshift deletion/insertion	Exon 4		SCV005089105	1	1	Spanish	(Gort et al., 1998a)	Pathogenic
571	c.509_510del	p.(Thr170Metfs*28)	Small frameshift deletion/insertion	Exon 5	rs483352904	SCV005089110	3	3		(Bunge et al., 1992, 1993; Hopwood et al., 1993; Jonsson et al., 1995)	Pathogenic
572	c.510_511del	p.(Cys171Serfs*27)	Small frameshift deletion/insertion	Exon 5		SCV005089111	1	1		(Dvorakova et al., 2017)	Pathogenic
573	c.514_516delins13	p.?	Small frameshift deletion/insertion	Exon 5		Not accepted by ClinVar	1	1		(Pollard et al., 2013)	Pathogenic	The inserted sequence was not specified
574	c.544del	p.(Leu182Cysfs*31)	Small frameshift deletion/insertion	Exon 5		SCV005089119	1	1	Dutch	(Vollebregt et al., 2017)	Pathogenic
575	c.549_564dup	p.(Asp190Profs*14)	Small frameshift deletion/insertion	Exon 5		SCV005089121	1	1	Colombian	(Galvis et al., 2015)	Pathogenic
576	c.553_565del	p.(Pro185Trpfs*24)	Small frameshift deletion/insertion	Exon 5		SCV005089125	1	1	Colombian	(Galvis et al., 2015)	Pathogenic
577	c.559del	p.(Asp187Metfs*26)	Small frameshift deletion/insertion	Exon 5		SCV005089126	1	1		(Dvorakova et al., 2017)	Pathogenic
578	c.582_595delinsG	p.(Thr195Asnfs*14)	Small frameshift deletion/insertion	Exon 5		SCV005089128	1	1	Macedonian	(Tuschl et al., 2005)	Pathogenic	The patient is a female
579	c.589_592del	p.(Pro197Thrfs*15)	Small frameshift deletion/insertion	Exon 5	rs1602742854	SCV000929882.1	1	1	Italian	(Zanetti et al., 2019)	Pathogenic
580	c.590del	p.(Pro197Leufs*16)	Small frameshift deletion/insertion	Exon 5		SCV005089132	1	1	Brazilian	(Schwartz et al., 2006)	Pathogenic	Described in cis with c.597dup
581	c.596_599del	p.(Lys199Argfs*13)	Small frameshift deletion/insertion	Exon 5	rs2089451657	SCV005089137	21	21	Japanese, USA, Russian, Mexican, Indian, Chinese, Korean	(Ben Simon-Schiff et al., 1994a; Isogai et al., 1998; Li et al., 1999; Vallance et al., 1999; Zhang et al., 2011; Sohn et al., 2012; Chistiakov et al., 2014; Alcántara-Ortigoza et al., 2016; Semyachkina et al., 2021; Agrawal et al., 2022; Fang et al., 2022; Zhang et al., 2023; Zhong et al., 2023)	Pathogenic
582	c.597dup	p.(Gln200Thrfs*4)	Small frameshift deletion/insertion	Exon 5		SCV005089138	1	1	Brazilian	(Schwartz et al., 2006)	Pathogenic	Described in cis with c.590del
583	c.601_602del	p.(Ser201Hisfs*2)	Small frameshift deletion/insertion	Exon 5	rs2124046861	SCV005089141	3	3	Indian	(Pollard et al., 2013; Agrawal et al., 2022)	Pathogenic
584	c.613del	p.(Ala205Profs*8)	Small frameshift deletion/insertion	Exon 5	rs2089451478	SCV005089145	1	1	Russian	(Semyachkina et al., 2021)	Pathogenic
585	c.626del	p.(Leu209Trpfs*4)	Small frameshift deletion/insertion	Exon 5		SCV005089149	1	1	Filipino	(Chiong et al., 2017)	Pathogenic	Described in cis with c.629A>G
586	c.632del	p.(Lys211Argfs*2)	Small frameshift deletion/insertion	Exon 5		SCV005089151	1	1		(Pollard et al., 2013)	Pathogenic
587	c.640del	p.(Thr214Argfs*66)	Small frameshift deletion/insertion	Exon 5		SCV005089153	2	2	Japanese	(Isogai et al., 1998; Kosuga et al., 2016)	Pathogenic
588	c.645del	p.(Ala216Profs*64)	Small frameshift deletion/insertion	Exon 5		SCV005089157	1	1	Indian	(Uttarilli et al., 2016)	Pathogenic
589	c.653dup	p.(Phe220Leufs*8)	Small frameshift deletion/insertion	Exon 5		SCV005089158	2	2	UK	(Vafiadaki et al., 1998; Hartog et al., 1999)	Pathogenic
590	c.667_683del	p.(Val223Thrfs*29)	Small frameshift deletion/insertion	Exon 5		SCV005089160	1	1	Russian	(Semyachkina et al., 2021)	Pathogenic
591	c.683dup	p.(His229Thrfs*29)	Small frameshift deletion/insertion	Exon 5		SCV005089175	2	2	Korean	(Kim et al., 2003; Sohn et al., 2012)	Pathogenic
592	c.687del	p.(His229Glnfs*51)	Small frameshift deletion/insertion	Exon 5	rs2089450471	SCV005089184	1	1	Russian	(Semyachkina et al., 2021)	Pathogenic
593	c.693del	p.(Phe232Serfs*48)	Small frameshift deletion/insertion	Exon 5		SCV005089189	3	3		(Bunge et al., 1993; Hopwood et al., 1993; Jonsson et al., 1995)	Pathogenic
594	c.701_708del	p.(Tyr234*)	Small frameshift deletion/insertion	Exon 5		SCV005089191	1	1	Italian	(Villani et al., 1997)	Pathogenic
595	c.705del	p.(Lys236Argfs*44)	Small frameshift deletion/insertion	Exon 5		SCV005089194	1	1	UK	(Vafiadaki et al., 1998)	Pathogenic
596	c.709dup	p.(Glu237Glyfs*21)	Small frameshift deletion/insertion	Exon 6		SCV005089200	1	1	UK	(Vafiadaki et al., 1998)	Pathogenic
597	c.715_721del	p.(Gln239Cysfs*39)	Small frameshift deletion/insertion	Exon 6	rs2089438281	SCV005089206	1	1	Russian	(Semyachkina et al., 2021)	Pathogenic
598	c.720_731delinsN[19]	-	Small frameshift deletion/insertion	Exon 6		Not accepted by ClinVar	1	1	Thai	(Keeratichamroen et al., 2008)	Likely pathogenic	The inserted sequence was not specified
599	c.722dup	p.(Leu241Phefs*17)	Small frameshift deletion/insertion	Exon 6		SCV005089210	1	1	Chinese	(Zhang et al., 2019)	Pathogenic
600	c.737del	p.(Asn246Thrfs*34)	Small frameshift deletion/insertion	Exon 6	rs2124042006	SCV005089213	1	1	Indian	(Agrawal et al., 2022)	Pathogenic
601	c.748_749delinsA	p.(Ala250Thrfs*30)	Small frameshift deletion/insertion	Exon 6		SCV005089215	1	1	Chinese	(Zhang et al., 2019)	Pathogenic
602	c.748dup	p.(Ala250Glyfs*8)	Small frameshift deletion/insertion	Exon 6		SCV005089214	1	1	Chinese	(Zhong et al., 2023)	Pathogenic
603	c.753dup	p.(Asp252Argfs*6)	Small frameshift deletion/insertion	Exon 6		SCV005089216	1	1		(Pollard et al., 2013)	Pathogenic
604	c.754_767del	p.(Asp252*)	Small frameshift deletion/insertion	Exon 6	rs869025305	SCV005089218	1	1	Mexican	(Alcántara-Ortigoza et al., 2016)	Pathogenic
605	c.768del	p.(Asp257Metfs*23)	Small frameshift deletion/insertion	Exon 6		SCV005089221	1	1	Korean	(Sohn et al., 2012)	Pathogenic
606	c.776_777dup	p.(Pro260Tyrfs*21)	Small frameshift deletion/insertion	Exon 6		SCV005089225	1	1	Russian	(Semyachkina et al., 2021)	Pathogenic
607	c.776_779del	p.(Leu259Profs*20)	Small frameshift deletion/insertion	Exon 6		SCV005089224	1	1	South African	(Satekge et al., 2021)	Pathogenic
608	c.780_793del	p.(Val262Leufs*75)	Small frameshift deletion/insertion	Exon 6		SCV005089227	1	1	Chinese	(Zhang et al., 2019)	Pathogenic
609	c.782del	p.(Pro261Leufs*19)	Small frameshift deletion/insertion	Exon 6		SCV005089229	4	4	Spanish, Japanese, Russian, Chinese	(Gort et al., 1998a; Kosuga et al., 2016; Semyachkina et al., 2021; Zhong et al., 2023)	Pathogenic
610	c.786_787delinsC	p.(Ala263Profs*17)	Small frameshift deletion/insertion	Exon 6	rs2089437147	SCV005089230	1	1	Russian	(Semyachkina et al., 2021)	Pathogenic
611	c.787del	p.(Ala263Profs*17)	Small frameshift deletion/insertion	Exon 6		SCV005089232	1	1	Korean	(Kim et al., 2003; Sohn et al., 2012)	Pathogenic
612	c.794del	p.(Asn265Thrfs*15)	Small frameshift deletion/insertion	Exon 6		SCV005089235	1	1	Chinese	(Zhang et al., 2023)	Pathogenic
613	c.798del	p.(Trp267Glyfs*13)	Small frameshift deletion/insertion	Exon 6		SCV005089240	1	1		(Pollard et al., 2013)	Pathogenic
614	c.800_801del	p.(Trp267Tyrfs*74)	Small frameshift deletion/insertion	Exon 6	rs2089436972	SCV005089244	1	1	Russian	(Semyachkina et al., 2021)	Pathogenic
615	c.801_802del	p.(Trp267Cysfs*74)	Small frameshift deletion/insertion	Exon 6		SCV005089247	1	1	Chinese	(Zhang et al., 2023)	Pathogenic	Described in cis with c.806A>C
616	c.801del	p.(Trp267*)	Small frameshift deletion/insertion	Exon 6		SCV005089249	1	1	Chinese	(Fang et al., 2022)	Pathogenic
617	c.801dup	p.(Met268Aspfs*74)	Small frameshift deletion/insertion	Exon 6		SCV005089245	1	1	Russian	(Semyachkina et al., 2021)	Pathogenic
618	c.805_808dup	p.(Ile270Argfs*73)	Small frameshift deletion/insertion	Exon 6		SCV005089250	1	1		(Brusius-Facchin et al., 2014)	Pathogenic
619	c.812_813insA	p.(Gln272Alafs*70)	Small frameshift deletion/insertion	Exon 6		SCV005089254	1	2		(Pollard et al., 2013)	Pathogenic	Two patients are siblings
620	c.815_818dup	p.(Glu274Thrfs*69)	Small frameshift deletion/insertion	Exon 6		SCV005089256	1	1	Chinese	(Zhao et al., 2021)	Pathogenic
621	c.817del	p.(Arg273Glyfs*7)	Small frameshift deletion/insertion	Exon 6		SCV005089257	1	1		(Pollard et al., 2013)	Pathogenic
622	c.820dup	p.(Glu274Glyfs*68)	Small frameshift deletion/insertion	Exon 6		SCV005089259	1	1	Chinese	(Zhong et al., 2023)	Pathogenic
623	c.822del	p.(Asp275Thrfs*5)	Small frameshift deletion/insertion	Exon 6		SCV005089261	1	1	Chinese	(Zhang et al., 2019)	Pathogenic
624	c.832_833insN[14]	p.(Ala278Aspfs*3)	Small frameshift deletion/insertion	Exon 6		Not accepted by ClinVar	1	1		(Jonsson et al., 1995)	Pathogenic	The inserted sequence was not specified
625	c.836del	p.(Leu279*)	Small frameshift deletion/insertion	Exon 6		SCV005089268	2	2	Italy	(Villani et al., 1997; Filocamo et al., 2001)	Pathogenic
626	c.838_842del	p.(Asn280Glnfs*60)	Small frameshift deletion/insertion	Exon 6	rs2089436271	SCV005089269	1	1	USA	(Herbst et al., 2022)	Pathogenic
627	c.854del	p.(Tyr285Leufs*31)	Small frameshift deletion/insertion	Exon 6		SCV005089272	2	2	Chinese	(Zhao et al., 2021; Zhong et al., 2023)	Pathogenic
628	c.867del	p.(Val290Trpfs*26)	Small frameshift deletion/insertion	Exon 6		SCV005089274	1	1		(Rathmann et al., 1996)	Pathogenic
629	c.876_877del	p.(Phe292Leufs*49)	Small frameshift deletion/insertion	Exon 6		SCV005089276	2	2	Chinese	(GUO et al., 2009; Zhong et al., 2023)	Pathogenic
630	c.877_878del	p.(Gln293Alafs*48)	Small frameshift deletion/insertion	Exon 6		SCV005089277	2	2	Korean	(Kim et al., 2003; Sohn et al., 2012)	Pathogenic
631	c.886dup	p.(Ile296Asnfs*46)	Small frameshift deletion/insertion	Exon 7		SCV005089293	1	1	Indian	(Sohn et al., 2012)	Pathogenic
632	c.895dup	p.(Ser299Lysfs*43)	Small frameshift deletion/insertion	Exon 7		SCV005089295	1	1	Indian	(Agrawal et al., 2022)	Pathogenic
633	c.899_900del	p.(Tyr300Phefs*41)	Small frameshift deletion/insertion	Exon 7	rs2089380268	SCV005089299	1	1	Russian	(Semyachkina et al., 2021)	Pathogenic
634	c.904del	p.(Ala302Profs*14)	Small frameshift deletion/insertion	Exon 7		SCV005089300	3	3	Chinese	(Zhong et al., 2023)	Pathogenic
635	c.908_909del	p.(Ser303Cysfs*38)	Small frameshift deletion/insertion	Exon 7	rs193302913	SCV005089302	2	2	Argentinian, Russian	(Amartino et al., 2014; Semyachkina et al., 2021)	Pathogenic
636	c.911del	p.(Val304Glyfs*12)	Small frameshift deletion/insertion	Exon 7		SCV005089304	1	1	Chinese	(Zhang et al., 2019)	Pathogenic
637	c.937del	p.(Arg313Alafs*3)	Small frameshift deletion/insertion	Exon 7		SCV005089318	1	1		(Goldenfum et al., 1996)	Pathogenic
638	c.939_954del	p.(Leu314Thrfs*21)	Small frameshift deletion/insertion	Exon 7		SCV005089320	1	1	Chinese	(Guo et al., 2007)	Pathogenic
639	c.940del	p.(Leu314Serfs*2)	Small frameshift deletion/insertion	Exon 7		SCV005089321	1	1	Chinese	(Lin et al., 2000; Lin et al., 2006; Lin et al., 2019)	Pathogenic
640	c.955del	p.(Asp319Thrfs*21)	Small frameshift deletion/insertion	Exon 7	rs2124020278	SCV005089324	1	1	Indian	(Agrawal et al., 2022)	Pathogenic
641	c.957_958insT	p.(Asp320*)	Small frameshift deletion/insertion	Exon 7		SCV005089326	1	1		(Hartog et al., 1999)	Pathogenic
642	c.976_979dup	p.(Thr327Lysfs*16)	Small frameshift deletion/insertion	Exon 7		SCV005089328	1	1		(Pollard et al., 2013)	Pathogenic
643	c.996del	p.(Ser333Argfs*7)	Small frameshift deletion/insertion	Exon 7		SCV005089332	1	1		(Pollard et al., 2013)	Pathogenic
644	c.1007_1046del	p.(Gly336Alafs*11)	Small frameshift deletion/insertion	Exon 8		SCV005089358	1	1	Chinese	(Zhong et al., 2023)	Pathogenic
645	c.1009del	p.(Trp337Glyfs*3)	Small frameshift deletion/insertion	Exon 8		SCV005089371	2	2	Mexican	(Ramírez-Hernández et al., 2022)	Pathogenic
646	c.1020_1021dup	p.(Glu341Valfs*20)	Small frameshift deletion/insertion	Exon 8		SCV005089380	1	1	Chinese	(Fang et al., 2022)	Pathogenic
647	c.1023del	p.(Glu341Aspfs*19)	Small frameshift deletion/insertion	Exon 8		SCV005089382	1	1	UK	(Vafiadaki et al., 1998)	Pathogenic
648	c.1025dup	p.(His342Glnfs*11)	Small frameshift deletion/insertion	Exon 8		SCV005089385	1	1		(Pollard et al., 2013)	Pathogenic
649	c.1036del	p.(Ala346Profs*14)	Small frameshift deletion/insertion	Exon 8		SCV005089402	2	2	Thai	(Rathmann et al., 1996; Keeratichamroen et al., 2008)	Pathogenic
650	c.1038del	p.(Lys347Asnfs*13)	Small frameshift deletion/insertion	Exon 8		SCV005089405	1	1		(Dvorakova et al., 2017)	Pathogenic
651	c.1043_1050del	p.(Tyr348Phefs*2)	Small frameshift deletion/insertion	Exon 8		SCV005089413	1	1	Korean	(Kim et al., 2003; Sohn et al., 2012)	Pathogenic
652	c.1044del	p.(Tyr348*)	Small frameshift deletion/insertion	Exon 8		SCV005089414	3	3		(Bunge et al., 1993; Hopwood et al., 1993; Jonsson et al., 1995)	Pathogenic
653	c.1049del	p.(Asn350Ilefs*10)	Small frameshift deletion/insertion	Exon 8		SCV005089421	1	1	UK	(Vafiadaki et al., 1998)	Pathogenic
654	c.1053del	p.(Phe351Leufs*9)	Small frameshift deletion/insertion	Exon 8		SCV005089423	1	1	Japanese	(Christianto et al., 2013)	Pathogenic
655	c.1063dup	p.(Thr355Asnfs*31)	Small frameshift deletion/insertion	Exon 8		SCV005089425	2	2	USA	(Maddox et al., 1997; Li et al., 1999)	Likely pathogenic
656	c.1075del	p.(Leu359*)	Small frameshift deletion/insertion	Exon 8		SCV005089427	2	2	Italian, Chinese	(Zhang et al., 2019)	Pathogenic
657	c.1077del	p.(Ile360Tyrfs*31)	Small frameshift deletion/insertion	Exon 8		SCV005089428	2	2	Russian	(Chistiakov et al., 2014; Semyachkina et al., 2021)	Likely pathogenic
658	c.1080_1086del	p.(Ile360Metfs*29)	Small frameshift deletion/insertion	Exon 8		SCV005089429	1	1	Chinese	(Zhong et al., 2023)	Pathogenic
659	c.1096_1115del	p.(Arg366Glyfs*13)	Small frameshift deletion/insertion	Exon 8		SCV005089433	1	1		(Froissart et al., 1998)	Pathogenic
660	c.1104_1122del	p.(Ser369Argfs*16)	Small frameshift deletion/insertion	Exon 8		SCV005089435	1	1		(Zhang et al., 2011)	Pathogenic
661	c.1112del	p.(Pro371Argfs*20)	Small frameshift deletion/insertion	Exon 8		SCV005089438	1	1	Korean	(Sohn et al., 2012)	Likely pathogenic
662	c.1129del	p.(Leu377Phefs*14)	Small frameshift deletion/insertion	Exon 8	rs2089341718	SCV005089443	1	1	Russian	(Semyachkina et al., 2021)	Pathogenic
663	c.1132_1133del	p.(Phe378Profs*7)	Small frameshift deletion/insertion	Exon 8	rs869025306	SCV005089444	1	1	Mexican	(Alcántara-Ortigoza et al., 2016)	Pathogenic
664	c.1134_1152dup	p.(Asp385Profs*7)	Small frameshift deletion/insertion	Exon 8		SCV005089445	1	1		(Brusius-Facchin et al., 2014)	Likely pathogenic
665	c.1141del	p.(Leu381Serfs*10)	Small frameshift deletion/insertion	Exon 8	rs781973617	SCV005089447	2	2	UK	(Vafiadaki et al., 1998; Hartog et al., 1999)	Pathogenic
666	c.1141dup	p.(Leu381Profs*5)	Small frameshift deletion/insertion	Exon 8		SCV005089446	1	1		(Pollard et al., 2013)	Pathogenic
667	c.1142_1143del	p.(Leu381Argfs*4)	Small frameshift deletion/insertion	Exon 8		SCV005089449	1	1	Chinese	(Zhong et al., 2023)	Pathogenic
668	c.1143_1153dup	p.(Asp385Alafs*10)	Small frameshift deletion/insertion	Exon 8		SCV005089451	1	1	Russian	(Semyachkina et al., 2021)	Pathogenic
669	c.1148del	p.(Pro383Leufs*8)	Small frameshift deletion/insertion	Exon 8	rs797044502	SCV005089453	2	2	USA	(Maddox et al., 1997; Li et al., 1999)	Likely pathogenic
670	c.1152del	p.(Phe384Leufs*7)	Small frameshift deletion/insertion	Exon 8		SCV005089454	1	1	Chinese	(Zhong et al., 2023)	Pathogenic
671	c.1185del	p.(Arg395Serfs*45)	Small frameshift deletion/insertion	Exon 9		SCV005089462	2	2	Taiwanese	(Lin et al., 2019)	Pathogenic
672	c.1186_1187insTGCCT	p.(Gln396Leufs*46)	Small frameshift deletion/insertion	Exon 9		SCV005089465	1	1		(Pollard et al., 2013)	Pathogenic
673	c.1191del	p.(Met398Trpfs*42)	Small frameshift deletion/insertion	Exon 9	rs2089308367	SCV005089467	1	1	Russian	(Semyachkina et al., 2021)	Pathogenic
674	c.1198dup	p.(Leu400Profs*31)	Small frameshift deletion/insertion	Exon 9		SCV005089469	1	1		(Froissart et al., 1998)	Pathogenic
675	c.1202_1203del	p.(Val401Glyfs*29)	Small frameshift deletion/insertion	Exon 9		SCV005089470	1	1	Japanese	(Kato et al., 2005)	Likely pathogenic
676	c.1212_1215dup	p.(Leu406Valfs*26)	Small frameshift deletion/insertion	Exon 9		SCV005089473	1	1		(Dvorakova et al., 2017)	Likely pathogenic
677	c.1214_1220del	p.(Ser405Phefs*33)	Small frameshift deletion/insertion	Exon 9	rs2089308167	SCV005089474	1	1	Russian	(Semyachkina et al., 2021)	Pathogenic
678	c.1215del	p.(Leu406Phefs*34)	Small frameshift deletion/insertion	Exon 9		SCV005089476	1	1	Azerbaijani	(Aydin et al., 2023)	Pathogenic
679	c.1216_1217del	p.(Leu406Phefs*24)	Small frameshift deletion/insertion	Exon 9	rs2123995091	SCV005089477	3	3	French, USA	(Lissens et al., 1997; Froissart et al., 1998; Li et al., 1999)	Pathogenic
680	c.1220_1221del	p.(Phe407Serfs*23)	Small frameshift deletion/insertion	Exon 9		SCV005089478	3	3	Chinese, USA	(Li et al., 1999)	Pathogenic
681	c.1221del	p.(Thr409Argfs*31)	Small frameshift deletion/insertion	Exon 9	rs2089308131	SCV005089479	1	1	Russian	(Semyachkina et al., 2021)	Pathogenic
682	c.1222delinsTA	p.(Pro408Tyrfs*23)	Small frameshift deletion/insertion	Exon 9		SCV005089480	1	1	Korean	(Sohn et al., 2012)	Likely pathogenic
683	c.1224del	p.(Thr409Argfs*31)	Small frameshift deletion/insertion	Exon 9		SCV005089482	3	4	Chinese	(Zhang et al., 2021)	Pathogenic	Two patients are siblings
684	c.1224dup	p.(Thr409Hisfs*22)	Small frameshift deletion/insertion	Exon 9		Not accepted by ClinVar	1	1	Korean	(Cheon and Hwu, 2018)	Pathogenic
685	c.1229del	p.(Leu410Argfs*30)	Small frameshift deletion/insertion	Exon 9		SCV005089485	1	1	Mexican	(Ramírez-Hernández et al., 2022)	Likely pathogenic
686	c.1229dup	p.(Ala411Glyfs*20)	Small frameshift deletion/insertion	Exon 9		SCV005089484	1	1	Spanish	(Gort et al., 1998b)	Pathogenic
687	c.1234_1460del	p.(Gly412Hisfs*11)	Small frameshift deletion/insertion	Exon 9		SCV005089488	1	1		(Dvorakova et al., 2017)	Likely pathogenic
688	c.1239_1240insCT	p.(Ala414Leufs*27)	Small frameshift deletion/insertion	Exon 9		SCV005089490	1	1	Russian	(Semyachkina et al., 2021)	Pathogenic
689	c.1254del	p.(Pro419Hisfs*21)	Small frameshift deletion/insertion	Exon 9	rs2123994946	SCV005089492	1	1	Indian	(Agrawal et al., 2022)	Likely pathogenic
690	c.1268_1269dup	p.(Val424Profs*17)	Small frameshift deletion/insertion	Exon 9		SCV005089499	3	3	USA	(Li et al., 1995a, 1995b, 1999)	Likely pathogenic
691	c.1269del	p.(Val424Phefs*16)	Small frameshift deletion/insertion	Exon 9	rs2123994875	SCV005089501	2	2	Japanese	(Kato et al., 2005; Kosuga et al., 2016)	Likely pathogenic
692	c.1269dup	p.(Val424Argfs*7)	Small frameshift deletion/insertion	Exon 9		SCV005089500	1	1	Chinese	(Zhang et al., 2023)	Pathogenic
693	c.1270_1271del	p.(Val424Serfs*6)	Small frameshift deletion/insertion	Exon 9		SCV005089505	1	1	Chinese	(Zhao et al., 2021)	Likely pathogenic
694	c.1270_1271insC	p.(Val424Alafs*7)	Small frameshift deletion/insertion	Exon 9		SCV005089503	1	1	Chinese	(Zhong et al., 2023)	Pathogenic
695	c.1270_1271insCC	p.(Val424Alafs*17)	Small frameshift deletion/insertion	Exon 9		SCV005089502	1	1	American	(Lampe et al., 2014)	Pathogenic
696	c.1270del	p.(Val424Phefs*16)	Small frameshift deletion/insertion	Exon 9		SCV005089504	2	2	Chinese	(Wei et al., 2011; Zhong et al., 2023)	Pathogenic
697	c.1272del	p.(Pro425Leufs*15)	Small frameshift deletion/insertion	Exon 9	rs2123994828	SCV005089506	2	2	Indian	(Agrawal et al., 2022)	Likely pathogenic
698	c.1274_1277del	p.(Pro425Hisfs*14)	Small frameshift deletion/insertion	Exon 9		SCV005089508	1	1	Japanese	(Kosuga et al., 2016)	Pathogenic
699	c.1274del	p.(Pro425Leufs*15)	Small frameshift deletion/insertion	Exon 9		SCV005089509	2	2	Chinese	(Pollard et al., 2013; Zhang et al., 2019)	Pathogenic
700	c.1283_1284del	p.(His428Argfs*2)	Small frameshift deletion/insertion	Exon 9		SCV005089511	1	1	Chinese	(Zhong et al., 2023)	Pathogenic
701	c.1294_1295dup	p.(Arg433Alafs*8)	Small frameshift deletion/insertion	Exon 9		SCV005089513	2	2	Spanish, Portuguese	(Lissens et al., 1997; Lualdi et al., 2006a)	Likely pathogenic
702	c.1294_1298dup	p.(Arg433Serfs*9)	Small frameshift deletion/insertion	Exon 9		SCV005089514	1	1		(Pollard et al., 2013)	Pathogenic
703	c.1300_1306dup	p.(Lys436Argfs*13)	Small frameshift deletion/insertion	Exon 9		SCV005089521	1	1		(Brusius-Facchin et al., 2014)	Likely pathogenic
704	c.1312del	p.(Leu438Phefs*2)	Small frameshift deletion/insertion	Exon 9		SCV005089522	3	3		(Bunge et al., 1992, 1993; Hopwood et al., 1993; Jonsson et al., 1995)	Pathogenic
705	c.1316del	p.(Leu439Argfs*22)	Small frameshift deletion/insertion	Exon 9	rs2123994709	SCV005089523	1	1	Indian	(Agrawal et al., 2022)	Likely pathogenic
706	c.1319dup	p.(His441Alafs*6)	Small frameshift deletion/insertion	Exon 9		SCV005089524	1	1	Italian	(Villani et al., 1997)	Pathogenic
707	c.1326dup	p.(Arg443Serfs*4)	Small frameshift deletion/insertion	Exon 9		SCV005089525	2	2	Japanese	(Kato et al., 2005)	Likely pathogenic
708	c.1337dup	p.(Asp446Glufs*11)	Small frameshift deletion/insertion	Exon 9		SCV005089527	1	1	Japan	(Isogai et al., 1998)	Pathogenic
709	c.1344del	p.(Glu449Argfs*12)	Small frameshift deletion/insertion	Exon 9		SCV005089530	2	3	Chinese	(Zhong et al., 2023)	Pathogenic	Two patients are siblings (Guo et al., 2005). In one patient the variant is described in cis with c.1341G>T (Zhong et al., 2023)
710	c.1348del	p.(Asp450Ilefs*11)	Small frameshift deletion/insertion	Exon 9		SCV005089531	1	1	Tunisian	(Chkioua et al., 2020)	Pathogenic
711	c.1349_1364del	p.(Asp450Valfs*6)	Small frameshift deletion/insertion	Exon 9		SCV005089532	1	1		(Brusius-Facchin et al., 2014)	Likely pathogenic
712	c.1353_1354insATCG	p.(Tyr452Ilefs*6)	Small frameshift deletion/insertion	Exon 9		SCV005089533	1	2		(Dvorakova et al., 2017)	Pathogenic	Two patients are siblings
713	c.1353_1357del	p.(Tyr452Profs*3)	Small frameshift deletion/insertion	Exon 9	rs2089306333	SCV005089534	1	1	Russian	(Semyachkina et al., 2021)	Pathogenic
714	c.1356_1366del	p.(Tyr452*)	Small frameshift deletion/insertion	Exon 9		SCV005089536	1	1	Japanese	(Kosuga et al., 2016)	Pathogenic
715	c.1362_1365dup	p.(Asn456Trpfs*2)	Small frameshift deletion/insertion	Exon 9		SCV005089537	2	2	American Caucasian	(Pollard et al., 2013; Lampe et al., 2014)	Pathogenic
716	c.1377del	p.(Glu459Aspfs*2)	Small frameshift deletion/insertion	Exon 9		SCV005089540	1	1		(Pollard et al., 2013)	Pathogenic
717	c.1390dup	p.(Ser464Lysfs*15)	Small frameshift deletion/insertion	Exon 9		SCV005089542	1	1	Croatian	(Zanetti et al., 2020)	Pathogenic
718	c.1402del	p.(Arg468Glyfs*15)	Small frameshift deletion/insertion	Exon 9	rs2123994397	SCV005089552	1	1	Korea	(Sohn et al., 2012)	Likely pathogenic
719	c.1409_1410del	p.(Ser470*)	Small frameshift deletion/insertion	Exon 9		SCV005089561	1	1		(Dvorakova et al., 2017)	Likely pathogenic
720	c.1411_1412del	p.(Asp471Hisfs*7)	Small frameshift deletion/insertion	Exon 9		SCV005089563	1	1		(Pollard et al., 2013)	Pathogenic
721	c.1418del	p.(Pro473Leufs*10)	Small frameshift deletion/insertion	Exon 9		SCV005089565	1	1	Palestinian	(Al-Jasmi et al., 2013)	Pathogenic
722	c.1421_1422del	p.(Gln474Leufs*4)	Small frameshift deletion/insertion	Exon 9		SCV005089567	2	2	Taiwanese	(Lin et al., 2000; Lin et al., 2006; Lin et al., 2019)	Pathogenic
723	c.1431del	p.(Asp478Thrfs*5)	Small frameshift deletion/insertion	Exon 9	rs2089305275	SCV005089573	1	1	Russian	(Semyachkina et al., 2021)	Pathogenic
724	c.1433del	p.(Asp478Alafs*5)	Small frameshift deletion/insertion	Exon 9		SCV005089577	1	1		(Goldenfum et al., 1996)	Pathogenic
725	c.1436_1457dup	p.(Ile487Alafs*19)	Small frameshift deletion/insertion	Exon 9		SCV005089579	2	2	Indian	(Agrawal et al., 2022)	Likely pathogenic
726	c.1438_1442del	p.(Pro480Phefs*17)	Small frameshift deletion/insertion	Exon 9	rs2089305109	SCV005089580	2	2	Russian	(Semyachkina et al., 2019, 2021)	Pathogenic	One patient is female and she is also affected by Turner syndrome (Semyachkina et al., 2019).
727	c.1442delinsTC	p.(Ser481Ilefs*18)	Small frameshift deletion/insertion	Exon 9	rs2123994237	SCV005089585	2	2	Indian	(Agrawal et al., 2022)	Likely pathogenic
728	c.1444_1445dup	p.(Leu482Phefs*2)	Small frameshift deletion/insertion	Exon 9		SCV005089586	2	2	Chinese	(Guo et al., 2006; Zhang et al., 2019)	Pathogenic
729	c.1453dup	p.(Ile485Asnfs*14)	Small frameshift deletion/insertion	Exon 9		SCV005089588	1	1	Chinese	(Zhao et al., 2021)	Likely pathogenic
730	c.1462_1463insG	p.(Met488Serfs*11)	Small frameshift deletion/insertion	Exon 9		SCV005089594	1	1	Japanese	(Kosuga et al., 2016)	Pathogenic
731	c.1463del	p.(Met488Argfs*8)	Small frameshift deletion/insertion	Exon 9	rs869025307	SCV005089596	2	2	Mexican	(Cobos et al., 2015; Alcántara-Ortigoza et al., 2016)	Pathogenic
732	c.1466del	p.(Gly489Alafs*7)	Small frameshift deletion/insertion	Exon 9	rs2123994190	SCV005089599	3	3	Russian	(Chistiakov et al., 2014; Semyachkina et al., 2021; Agrawal et al., 2022)	Pathogenic
733	c.1482_1488del	p.(Asp496Glyfs*14)	Small frameshift deletion/insertion	Exon 9		SCV005089609	1	1	UK	(Vafiadaki et al., 1998)	Pathogenic
734	c.1484_1485insTA	p.(Asp496Lysfs*17)	Small frameshift deletion/insertion	Exon 9		SCV005089610	1	1	Chinese	(Zhao et al., 2021)	Likely pathogenic
735	c.1489dup	p.(Tyr497Leufs*2)	Small frameshift deletion/insertion	Exon 9		SCV005089611	1	1	Chinese	(Zhang et al., 2023)	Pathogenic
736	c.1491_1492dup	p.(Arg498Ilefs*15)	Small frameshift deletion/insertion	Exon 9		SCV005089612	1	1	Russian	(Semyachkina et al., 2021)	Pathogenic
737	c.1509del	p.(Gly504Alafs*8)	Small frameshift deletion/insertion	Exon 9		SCV005089622	1	1		(Hartog et al., 1999)	Pathogenic
738	c.1511del	p.(Gly504Alafs*8)	Small frameshift deletion/insertion	Exon 9		SCV005089623	1	1	Dutch	(Vollebregt et al., 2017)	Pathogenic
739	c.1561del	p.(Glu521Asnfs*28)	Small frameshift deletion/insertion	Exon 9		SCV005089626	1	1	Chinese	(Zhong et al., 2023)	Pathogenic
740	c.1563del	p.(Glu521Aspfs*28)	Small frameshift deletion/insertion	Exon 9		SCV005089630	1	1	Indian	(Uttarilli et al., 2016)	Pathogenic
741	c.1567dup	p.(Tyr523Leufs*6)	Small frameshift deletion/insertion	Exon 9		SCV005089632	1	1		(Rathmann et al., 1996)	Pathogenic
742	c.1568_1581dup	p.(Asp528Ilefs*26)	Small frameshift deletion/insertion	Exon 9		SCV005089633	1	1	Polish	(Popowska et al., 1995)	Pathogenic
743	c.1576del	p.(Asp526Ilefs*23)	Small frameshift deletion/insertion	Exon 9		SCV005089636	1	1	UK	(Vafiadaki et al., 1998)	Pathogenic
744	c.1587del	p.(Leu530Cysfs*19)	Small frameshift deletion/insertion	Exon 9		SCV005089638	1	1		(Froissart et al., 1998)	Pathogenic
745	c.1589dup	p.(Leu530Phefs*8)	Small frameshift deletion/insertion	Exon 9		SCV005089639	2	2	Chinese	(Dou et al., 2007; Zhong et al., 2023)	Pathogenic
746	c.1611del	p.(Asn537Lysfs*12)	Small frameshift deletion/insertion	Exon 9		SCV005089644	1	1	Iranian	(Ghaffari et al., 2022)	Pathogenic
747	c.120_122del	p.(Leu41del)	Small inframe deletion/insertion	Exon 2	rs2089505317	SCV005089155	4	4	Indian, Chinese, Russian	(Zhang et al., 2019; Semyachkina et al., 2021; Agrawal et al., 2022; Zhong et al., 2023)	Pathogenic
748	c.121_123del	p.(Leu41del)	Small inframe deletion/insertion	Exon 2	rs2124066296	SCV005089166	10	10	Israelian, Korean, Japanese, Chinese, Russian, Indian	(Ben Simon-Schiff et al., 1994a; Kim et al., 2003; Sohn et al., 2012; Kosuga et al., 2016; Dvorakova et al., 2017; Zhang et al., 2019; Semyachkina et al., 2021; Agrawal et al., 2022; Ghaffari et al., 2022; Zhong et al., 2023)	Pathogenic
749	c.124_129dup	p.(Ile42_Ile43dup)	Small inframe deletion/insertion	Exon 2		SCV005089198	1	1		(Brusius-Facchin et al., 2014)	Uncertain significance
750	c.127_129del	p.(Ile43del)	Small inframe deletion/insertion	Exon 2		SCV005089209	1	1	Spanish	(Gort et al., 1998a)	Pathogenic
751	c.217_219del	p.(Leu73del)	Small inframe deletion/insertion	Exon 2		SCV005089649	1	1	Japanese	(Kato et al., 2005)	Likely pathogenic
752	c.231_236del	p.(Phe78_Ala79del)	Small inframe deletion/insertion	Exon 2		SCV005089654	2	2	Taiwanese	(Chang et al., 2005; Lin et al., 2019)	Pathogenic
753	c.285_287del	p.(Arg96del)	Small inframe deletion/insertion	Exon 3		SCV005088963	3	3	USA , Chinese	(Li et al., 1999; Froissart et al., 2007; Zhang et al., 2019)	Likely pathogenic
754	c.320_322del	p.(Ser107del)	Small inframe deletion/insertion	Exon 3		SCV005088981	1	1	Chinese	(Zhong et al., 2023)	Pathogenic
755	c.323_325del	p.(Tyr108del)	Small inframe deletion/insertion	Exon 3		SCV005088984	1	1	Iranian	(Ghaffari et al., 2022)	Pathogenic
756	c.349_351del	p.(Ser117del)	Small inframe deletion/insertion	Exon 3	rs483352905	SCV005088998	4	4	Italian, Dutch	(Rathmann et al., 1996; Froissart et al., 1998; Filocamo et al., 2001; Vollebregt et al., 2017)	Pathogenic
757	c.353_355del	p.(Thr118del)	Small inframe deletion/insertion	Exon 3		SCV005089000	1	1	French	(Lissens et al., 1997)	Likely pathogenic
758	c.448_471del	p.(Pro150_Pro157del)	Small inframe deletion/insertion	Exon 4		SCV005089072	1	1	Romanian	(Alkhzouz et al., 2017)	Likely pathogenic
759	c.476_478del	p.(His159del)	Small inframe deletion/insertion	Exon 4	rs1557339887	SCV005089093	6	6	Indian, Iranian, Chinese	(Bunge et al., 1993; Hopwood et al., 1993; Jonsson et al., 1995; Yassaee et al., 2017; Agrawal et al., 2022; Zhong et al., 2023)	Pathogenic	In one patient is described in cis with c.1099A>T (Yassaee et al., 2017)
760	c.481_486del	p.(Ser161_Ser162del)	Small inframe deletion/insertion	Exon 4		SCV005089099	1	1	Chinese	(Zhang et al., 2023)	Pathogenic
761	c.597_608del	p.(Ser201_Gln204del)	Small frameshift deletion/insertion	Exon 5		SCV005089139	1	1	Colombian	(Galvis et al., 2015)	Likely pathogenic
762	c.625_627del	p.(Leu209del)	Small inframe deletion/insertion	Exon 5	rs2089451270	SCV005089148	1	1	Russian	(Semyachkina et al., 2021)	Pathogenic
763	c.676_678dup	p.(His226dup)	Small inframe deletion/insertion	Exon 5		SCV005089168	1	1	Chinese	(Zhong et al., 2023)	Likely pathogenic
764	c.721_727delinsAAGGGGG	p.(Leu241_Pro243delinsLysGlyAla)	Small inframe deletion/insertion	Exon 6		SCV005089208	1	1	Chinese	(Zhong et al., 2023)	Pathogenic
765	c.826_834del	p.(Val276_Ala278del)	Small inframe deletion/insertion	Exon 6		SCV005089265	1	1		(Pollard et al., 2013)	Likely pathogenic
766	c.841_873del	p.(Ile281_Asp291del)	Small inframe deletion/insertion	Exon 6		SCV005089270	1	1	Iranian	(Ghaffari et al., 2022)	Likely pathogenic
767	c.982_996del	p.(Ile328_Thr332del)	Small inframe deletion/insertion	Exon 7	rs2124020031	SCV005089331	1	1	Indian	(Agrawal et al., 2022)	Likely pathogenic
768	c.1008_1019del	p.(Trp337_Gly340del)	Small inframe deletion/insertion	Exon 8		SCV005089369	1	1	Italian	(Filocamo et al., 2001)	Likely pathogenic
769	c.1026_1027delinsAT	p.(His342_Pro550delinsGln)	Small inframe deletion/insertion	Exon 8		SCV005089389	1	1		(Timms et al., 1998)	Pathogenic
770	c.1060_1071del	p.(Ala354_Val357del)	Small inframe deletion/insertion	Exon 8		SCV005089424	2	2	Taiwanese	(Lin et al., 2000; Lin et al., 2006; Lin et al., 2019)	Pathogenic
771	c.1123_1182del	p.(Glu375_Gly394del)	Small inframe deletion/insertion	Exon 8-Exon 9		SCV005089440	4	4	Italian, Albanian	(Bunge et al., 1992; Lualdi et al., 2006a)	Likely pathogenic
772	c.1181_1192del	p.(Gly394_Met398delinsVal)	Small inframe deletion/insertion	Exon 9		SCV005089456	1	1	Chinese	(Zhang et al., 2019)	Likely pathogenic
773	c.1197_1250dup	p.(Leu416_Gln417insHisLeuValGluLeuValSerLeuPheProThrLeuAlaGlyLeuAlaGlyLeu)	Small inframe deletion/insertion	Exon 9		SCV005089468	1	1		(Pollard et al., 2013)	Likely pathogenic
774	c.1224_1225insGGG	p.(Pro408_Thr409insGly)	Small inframe deletion/insertion	Exon 9		SCV005089481	1	1	Chinese	(Zhong et al., 2023)	Likely pathogenic
775	c.1298_1306del	p.(Arg433_Gly435del)	Small inframe deletion/insertion	Exon 9		SCV005089519	1	1		(Froissart et al., 1998)	Likely pathogenic
776	c.1390_1398del	p.(Ser464_Tyr466del)	Small inframe deletion/insertion	Exon 9		SCV005089541	1	1		(Froissart et al., 1998)	Likely pathogenic
777	c.1396_1404dup	p.(Tyr466_Arg468dup)	Small inframe deletion/insertion	Exon 9		SCV005089547	1	1	Chinese	(Zhang et al., 2019)	Pathogenic
778	c.1426_1437del	p.(Asn476_Lys479del)	Small inframe deletion/insertion	Exon 9	rs2089305217	SCV005089572	1	1	Russian	(Semyachkina et al., 2021)	Likely pathogenic
779	c.1480_1481insTATTCCATATACTATATGGAATACTATATAGGTATT	p.(Thr494delinsIlePheHisIleLeuTyrGlyIleLeuTyrArgTyrSer)	Small inframe deletion/insertion	Exon 9		SCV005089608	1	1	Chinese	(Zhong et al., 2023)	Likely pathogenic

## Sheet: TableS4_ReferencesPointVariants
Agrawal, N., Verma, G., Saxena, D., Kabra, M., Gupta, N., Mandal, K., et al. (2022). Genotype-phenotype spectrum of 130 unrelated Indian families with Mucopolysaccharidosis type II. Eur. J. Med. Genet. 65, 104447. doi: 10.1016/j.ejmg.2022.104447
Alcántara-Ortigoza, M. a., García-de Teresa, B., González-del Angel, A., Berumen, J., Guardado-Estrada, M., Fernández-Hernández, L., et al. (2016). Wide allelic heterogeneity with predominance of large IDS gene complex rearrangements in a sample of Mexican patients with Hunter syndrome. Clin. Genet. 89, 574–583. doi: 10.1111/cge.12738
Al-Jasmi, F. A., Tawfig, N., Berniah, A., Ali, B. R., Taleb, M., Hertecant, J. L., et al. (2013). Prevalence and Novel Mutations of Lysosomal Storage Disorders in United Arab Emirates : LSD in UAE. JIMD Rep. 10, 1–9. doi: 10.1007/8904_2012_182
Alkhzouz, C., Lazea, C., Bucerzan, S., Nascu, I., Kiss, E., Denes, C. L., et al. (2017). Clinical and Genetic Characteristics of Romanian Patients with Mucopolysaccharidosis Type II. JIMD Rep. 33, 19–25. doi: 10.1007/8904_2016_535
Al-Mubarak, B., Abouelhoda, M., Omar, A., AlDhalaan, H., Aldosari, M., Nester, M., et al. (2017). Whole exome sequencing reveals inherited and de novo variants in autism spectrum disorder: a trio study from Saudi families. Sci. Rep. 7, 5679. doi: 10.1038/s41598-017-06033-1
Altarescu, G., Renbaum, P., Eldar-Geva, T., Brooks, B., Varshaver, I., Avitzour, M., et al. (2011). Preventing mucopolysaccharidosis type II (Hunter syndrome): PGD and establishing a Hunter (46, XX) stem cell line. Prenat. Diagn. 31, 853–860. doi: 10.1002/pd.2786
Alves, S., Mangas, M., Prata, M. J., Ribeiro, G., Lopes, L., Ribeiro, H., et al. (2006). Molecular characterization of Portuguese patients with mucopolysaccharidosis type II shows evidence that the IDS gene is prone to splicing mutations. J. Inherit. Metab. Dis. 29, 743–754. doi: 10.1007/s10545-006-0403-z
Amartino, H., Ceci, R., Masllorens, F., Gal, A., Arberas, C., Bay, L., et al. (2014). Identification of 17 novel mutations in 40 Argentinean unrelated families with mucopolysaccharidosis type II (Hunter syndrome). Mol. Genet. Metab. Rep. 1, 401–406. doi: 10.1016/j.ymgmr.2014.08.006
Aydin, A. S., Ali Agha, A. K., Aftandil, M. S., and Rasul, R. E. M. (2023). Genetic Heterogeneity of Iduronate-2-Sulfatase in Children Diagnosed with Mucopolysaccharidosis Type II in Azerbaijan. Georgian Biomed. News 1. Available at: https://www.gbmn.org/article-14 (Accessed January 3, 2024).
Balzano, N., Villani, G. R., Grosso, M., Izzo, P., and Di Natale, P. (1998). Detection of four novel mutations in the iduronate-2-sulfatase gene. Mutations in brief no. 123. Online. Hum. Mutat. 11, 333. doi: 10.1002/(SICI)1098-1004(1998)11:4<333::AID-HUMU18>3.0.CO;2-G
Bayram, Y., Karaca, E., Coban Akdemir, Z., Yilmaz, E. O., Tayfun, G. A., Aydin, H., et al. (2016). Molecular etiology of arthrogryposis in multiple families of mostly Turkish origin. J. Clin. Invest. 126, 762–778. doi: 10.1172/JCI84457
Ben Simon-Schiff, E., Bach, G., Hopwood, J. J., and Abeliovich, D. (1994a). Mutation analysis of Jewish Hunter patients in Israel. Hum. Mutat. 4, 263–270. doi: 10.1002/humu.1380040406
Ben Simon-Schiff, E., Zlotogora, J., Abeliovich, D., Zeigler, M., and Bach, G. (1994b). Hunter syndrome among Jews in Israel. Biomed. Pharmacother. Biomedecine Pharmacother. 48, 381–384. doi: 10.1016/0753-3322(94)90055-8
Bonuccelli, G., Filocamo, M., Regis, S., Corsolini, F., Mazzotti, R., and Gatti, R. (2000). A novel mutation, Y103X, and exon skipping in a patient with Hunter disease. Hum. Mutat. 15, 389. doi: 10.1002/(SICI)1098-1004(200004)15:4<389::AID-HUMU30>3.0.CO;2-3
Boyadjiev, S., Bivina, L., McGinniss, M., and Hata, A. (2012). Very Mild Clinical Manifestation of Hunter Syndrome Due to a Novel IDS Mutation. Mol. Genet. Metab. 105, S22. doi: 10.1016/j.ymgme.2011.11.032
Brusius-Facchin, A. C., Schwartz, I. V. D., Zimmer, C., Ribeiro, M. G., Acosta, A. X., Horovitz, D., et al. (2014). Mucopolysaccharidosis type II: Identification of 30 novel mutations among Latin American patients. Mol. Genet. Metab. 111, 133–138. doi: 10.1016/j.ymgme.2013.08.011
Bunge, S., Steglich, C., Beck, M., Rosenkranz, W., Schwinger, E., Hopwood, J. J., et al. (1992). Mutation analysis of the iduronate-2-sulfatase gene in patients with mucopolysaccharidosis type II (Hunter syndrome). Hum. Mol. Genet. 1, 335–339. doi: 10.1093/hmg/1.5.335
Bunge, S., Steglich, C., Zuther, C., Beck, M., Morris, C. P., Schwinger, E., et al. (1993). Iduronate-2-sulfatase gene mutations in 16 patients with mucopolysaccharidosis type II (Hunter syndrome). Hum. Mol. Genet. 2, 1871–1875. doi: 10.1093/hmg/2.11.1871
Carrozzo, R., Tonlorenzi, R., Corsolini, F., and Gatti, R. (1996). Two new nonsense mutations (Q80X; Q389X) in patients with severe Hunter syndrome (mucopolysaccharidosis type II.). Hum. Mutat. 7, 184–185. doi: 10.1002/humu.1380070204
Casamassa, A., Zanetti, A., Ferrari, D., Lombardi, I., Galluzzi, G., D’Avanzo, F., et al. (2022). Generation of an induced pluripotent stem cells line, CSSi014-A 9407, carrying the variant c.479C>T in the human iduronate 2-sulfatase (hIDS) gene. Stem Cell Res. 63, 102846. doi: 10.1016/j.scr.2022.102846
Chan, M.-J., Liao, H.-C., Gelb, M. H., Chuang, C.-K., Liu, M.-Y., Chen, H.-J., et al. (2019). Taiwan National Newborn Screening Program by Tandem Mass Spectrometry for Mucopolysaccharidoses Types I, II, and VI. J. Pediatr. 205, 176–182. doi: 10.1016/j.jpeds.2018.09.063
Chang, J.-H., Lee-Chen, G.-J., Lin, S.-P., and Chuang, C.-K. (2007). Characterization of a novel p.S305P and a known c.1006+5G>C splice site mutation in human iduronate-2-sulfatase associated with mucopolysaccharidosis type II. Clin. Chim. Acta Int. J. Clin. Chem. 384, 167–170. doi: 10.1016/j.cca.2007.06.014
Chang, J.-H., Lin, S.-P., Lin, S.-C., Tseng, K.-L., Li, C.-L., Chuang, C.-K., et al. (2005). Expression studies of mutations underlying Taiwanese Hunter syndrome (mucopolysaccharidosis type II). Hum. Genet. 116, 160–166. doi: 10.1007/s00439-004-1234-3
Charoenwattanasatien, R., Cairns, J. R. K., Keeratichamroen, S., Sawangareetrakul, P., Tanpaiboon, P., Wattanasirichaigoon, D., et al. (2012). Decreasing Activity and Altered Protein Processing of Human Iduronate-2-sulfatase Mutations Demonstrated by Expression in COS7 Cells. Biochem. Genet. 50, 990–997. doi: 10.1007/s10528-012-9538-9
Cheon, C. K., and Hwu, W.-L. (2018). Clinical Spectrum and Short-term Effects of Enzyme Replacement Therapy for Mucopolysaccharidosis Type II. J. Korean Soc. Inherit. Metab. Dis. 18, 78–86.
Chien, Y.-H., Lee, N.-C., Chen, P.-W., Yeh, H.-Y., Gelb, M. H., Chiu, P.-C., et al. (2020). Newborn screening for Morquio disease and other lysosomal storage diseases: results from the 8-plex assay for 70,000 newborns. Orphanet J. Rare Dis. 15, 38. doi: 10.1186/s13023-020-1322-z
Chiong, M. A. D., Canson, D. M., Abacan, M. A. R., Baluyot, M. M. P., Cordero, C. P., and Silao, C. L. T. (2017). Clinical, biochemical and molecular characteristics of Filipino patients with mucopolysaccharidosis type II - Hunter syndrome. Orphanet J. Rare Dis. 12, 7. doi: 10.1186/s13023-016-0558-0
Chistiakov, D. A., Kuzenkova, L. M., Savost’anov, K. V., Gevorkyan, A. K., Pushkov, A. A., Nikitin, A. G., et al. (2014). Genetic analysis of 17 children with Hunter syndrome: identification and functional characterization of four novel mutations in the iduronate-2-sulfatase gene. J. Genet. Genomics Yi Chuan Xue Bao 41, 197–203. doi: 10.1016/j.jgg.2014.01.007
Chkioua, L., Grissa, O., Leban, N., Gribaa, M., Boudabous, H., Turkia, H. B., et al. (2020). The mutational spectrum of hunter syndrome reveals correlation between biochemical and clinical profiles in Tunisian patients. BMC Med. Genet. 21, 111. doi: 10.1186/s12881-020-01051-9
Chkioua, L., Khedhiri, S., Ferchichi, S., Tcheng, R., Chahed, H., Froissart, R., et al. (2011). Molecular analysis of iduronate -2- sulfatase gene in Tunisian patients with mucopolysaccharidosis type II. Diagn. Pathol. 6, 42. doi: 10.1186/1746-1596-6-42
Christianto, A., Watanabe, H., Nakajima, T., and Inazu, T. (2013). Idursulfase enzyme replacement therapy in an adult patient with severe Hunter syndrome having a novel mutation of iduronate-2-sulfatase gene. Clin. Chim. Acta Int. J. Clin. Chem. 423, 66–68. doi: 10.1016/j.cca.2013.04.022
Chuang, C.-K., Lin, H.-Y., Wang, T.-J., Huang, Y.-H., Chan, M.-J., Liao, H.-C., et al. (2018). Status of newborn screening and follow up investigations for Mucopolysaccharidoses I and II in Taiwan. Orphanet J. Rare Dis. 13, 84. doi: 10.1186/s13023-018-0816-4
Chuang, C.-K., Tu, Y.-R., Lee, C.-L., Lo, Y.-T., Chang, Y.-H., Liu, M.-Y., et al. (2022). Updated Confirmatory Diagnosis for Mucopolysaccharidoses in Taiwanese Infants and the Application of Gene Variants. Int. J. Mol. Sci. 23, 9979. doi: 10.3390/ijms23179979
Cobos, P. N., Steglich, C., Santer, R., Lukacs, Z., and Gal, A. (2015). Dried blood spots allow targeted screening to diagnose mucopolysaccharidosis and mucolipidosis. JIMD Rep. 15, 123–132. doi: 10.1007/8904_2014_308
Coppa, G. V., Gabrielli, O., Cordiali, R., Villani, G. R., and Di Natale, P. (1999). Bone marrow transplantation in a Hunter patient with P266H mutation. Int. J. Mol. Med. 4, 433–436. doi: 10.3892/ijmm.4.4.433
Crotty, P. L., Braun, S. E., Anderson, R. A., and Whitley, C. B. (1992). Mutation R468W of the iduronate-2-sulfatase gene in mild Hunter syndrome (mucopolysaccharidosis type II) confirmed by in vitro mutagenesis and expression. Hum. Mol. Genet. 1, 755–757. doi: 10.1093/hmg/1.9.755
Cudry, S., Tigaud, I., Froissart, R., Bonnet, V., Maire, I., and Bozon, D. (2000). MPS II in females: molecular basis of two different cases. J. Med. Genet. 37, E29. doi: 10.1136/jmg.37.10.e29
Dai, L., Zhang, D., Wu, Z., Guan, X., Ma, M., Li, L., et al. (2021). A Tiered Genetic Screening Strategy for the Molecular Diagnosis of Intellectual Disability in Chinese Patients. Front. Genet. 12, 669217. doi: 10.3389/fgene.2021.669217
Dou, W., Peng, C., Zheng, J.-K., and Gu, X.-F. (2007). [Detection of two novel mutations of iduronate-2-sulfatase gene in patients with mucopolysaccharidosis type II]. Yi Chuan Hered. 29, 37–40. doi: 10.1360/yc-007-0037
Dvorakova, L., Vlaskova, H., Sarajlija, A., Ramadza, D. P., Poupetova, H., Hruba, E., et al. (2017). Genotype-phenotype correlation in 44 Czech, Slovak, Croatian and Serbian patients with mucopolysaccharidosis type II. Clin. Genet. 91, 787–796. doi: 10.1111/cge.12927
Emre, S., Terzioğlu, M., Coşkun, T., Tokath, A., Ozalp, I., Müller, V., et al. (2002). Biochemical and molecular analysis of mucopolysaccharidoses in Turkey. Turk. J. Pediatr. 44, 13–17.
Fang, X., Zhu, C., Zhu, X., Feng, Y., Jiao, Z., Duan, H., et al. (2022). Molecular analysis and novel variation identification of Chinese pedigrees with mucopolysaccharidosis using targeted next-generation sequencing. Clin. Chim. Acta Int. J. Clin. Chem. 524, 194–200. doi: 10.1016/j.cca.2021.11.019
Farooq, M. U., Balmer, S. V., DeRoos, S. T., Houtman, K. L., and Chillag, K. L. (2008). A novel mutation in the iduronate 2 sulfatase gene resulting in mucopolysaccharidosis type II and chorea: case report of two siblings. United States: Movement disorders : official journal of the Movement Disorder Society. doi: 10.1002/mds.22145
Fernández-Marmiesse, A., Morey, M., Pineda, M., Eiris, J., Couce, M. L., Castro-Gago, M., et al. (2014). Assessment of a targeted resequencing assay as a support tool in the diagnosis of lysosomal storage disorders. Orphanet J. Rare Dis. 9, 59. doi: 10.1186/1750-1172-9-59
Filocamo, M., Bonuccelli, G., Corsolini, F., Mazzotti, R., Cusano, R., and Gatti, R. (2001). Molecular analysis of 40 Italian patients with mucopolysaccharidosis type II: New mutations in the iduronate-2-sulfatase (IDS) gene. Hum. Mutat. 18, 164–165. doi: 10.1002/humu.1169
Flomen, R. H., Green, P. M., Bentley, D. R., Giannelli, F., and Green, E. P. (1992). Detection of point mutations and a gross deletion in six Hunter syndrome patients. Genomics 13, 543–550. doi: 10.1016/0888-7543(92)90123-a
Froissart, R., Da Silva, I. M., and Maire, I. (2007). Mucopolysaccharidosis type II: an update on mutation spectrum. Acta Paediatr. Oslo Nor. 1992 96, 71–77. doi: 10.1111/j.1651-2227.2007.00213.x
Froissart, R., Maire, I., Millat, G., Cudry, S., Birot, A. M., Bonnet, V., et al. (1998). Identification of iduronate sulfatase gene alterations in 70 unrelated Hunter patients. Clin. Genet. 53, 362–368. doi: 10.1111/j.1399-0004.1998.tb02746.x
Galán-Gómez, E., Guerrero-Rico, A., Cáceres-Marzal, C., Zambrano-Castaño, M., Moreno-Tejero, M.-L., Grande-Tejada, A.-M., et al. (2008). Early response to idursulfase treatment in a 3 year-old boy affected of Hunter syndrome. Eur. J. Med. Genet. 51, 268–271. doi: 10.1016/j.ejmg.2008.02.005
Galvis, J., González, J., Uribe, A., and Velasco, H. (2015). Deep Genotyping of the IDS Gene in Colombian Patients with Hunter Syndrome. JIMD Rep. 19, 101–109. doi: 10.1007/8904_2014_376
Ghaffari, S. R., Rafati, M., Shadnoush, M., Pourbabaee, S., Aghighi, M., Mirab Samiee, S., et al. (2022). Molecular characterization of a large cohort of mucopolysaccharidosis patients: Iran Mucopolysaccharidosis RE-diagnosis study (IMPRESsion). Hum. Mutat. 43, e1–e23. doi: 10.1002/humu.24328
Goldenfum, S. L., Young, E., Michelakakis, H., Tsagarakis, S., and Winchester, B. (1996). Mutation analysis in 20 patients with Hunter disease. Hum. Mutat. 7, 76–78. doi: 10.1002/(SICI)1098-1004(1996)7:1<76::AID-HUMU14>3.0.CO;2-P
Gort, L., Chabás, A., and Coll, M. J. (1998a). Hunter disease in the Spanish population: molecular analysis in 31 families. J. Inherit. Metab. Dis. 21, 655–661. doi: 10.1023/a:1005432600871
Gort, L., Coll, M. J., and Chabás, A. (1998b). Mutations in the iduronate-2-sulfatase gene in 12 Spanish patients with Hunter disease. Hum. Mutat. Suppl 1, S66-68. doi: 10.1002/humu.1380110123
Gragnaniello, V., Carraro, S., Rubert, L., Gueraldi, D., Cazzorla, C., Massa, P., et al. (2022). A new strategy of desensitization in mucopolysaccharidosis type II disease treated with idursulfase therapy: A case report and review of the literature. Mol. Genet. Metab. Rep. 31, 100878. doi: 10.1016/j.ymgmr.2022.100878
Grant, N., Sohn, Y. B., Ellinwood, N. M., Okenfuss, E., Mendelsohn, B. A., Lynch, L. E., et al. (2022). Timing is everything: Clinical courses of Hunter syndrome associated with age at initiation of therapy in a sibling pair. Mol. Genet. Metab. Rep. 30, 100845. doi: 10.1016/j.ymgmr.2022.100845
Grinberg, H., Quaio, C. R. D. C., Avila, M. S., Ferreira, S. M. A., Vieira, M. L. C., Benvenuti, L. A., et al. (2012). The first cardiac transplant experience in a patient with mucopolysaccharidosis. Cardiovasc. Pathol. 21, 358–360. doi: 10.1016/j.carpath.2011.10.004
Grodecká, L., Kováčová, T., Kramárek, M., Seneca, S., Stouffs, K., De Laet, C., et al. (2017). Detailed molecular characterization of a novel IDS exonic mutation associated with multiple pseudoexon activation. J. Mol. Med. Berl. Ger. 95, 299–309. doi: 10.1007/s00109-016-1484-2
Gucev, Z. S., Tasic, V., Sinigerska, I., Kremensky, I., Tincheva, R., Pop-Jordanova, N., et al. (2011). Hunter syndrome (Muccopolysaccharridosis Type II) in Macedonia and Bulgaria. Prilozi 32, 187–198.
Guillén-Navarro, E., Domingo-Jiménez, M. R., Alcalde-Martín, C., Cancho-Candela, R., Couce, M. L., Galán-Gómez, E., et al. (2013). Clinical manifestations in female carriers of mucopolysaccharidosis type II: a Spanish cross-sectional study. Orphanet J. Rare Dis. 8, 92. doi: 10.1186/1750-1172-8-92
Guo, Y., Lin, Q., and Du, C. (2006). [A new mutation of iduronate-2-sulfatase gene from the patient with Hunter syndrome]. Zhonghua Yi Xue Yi Chuan Xue Za Zhi Zhonghua Yixue Yichuanxue Zazhi Chin. J. Med. Genet. 23, 67–69.
Guo, Y., Pan, J., and Meng, Y. (2007). A new mutation (1062 del 16) of iduronate-2-sulfatase gene from a Chinese patient with Hunter syndrome. J. Zhejiang Univ. Sci. B 8, 566–569. doi: 10.1631/jzus.2007.B0566
Guo, Y.-B., and Du, C.-S. (2006). [Detection of a new mutation (T1140C)in a Chinese Guangdong patient with hunter syndrome]. Yi Chuan Hered. 28, 521–524.
GUO, Y.-B., PAN, H.-D., GUO, C.-M., LI, Y.-M., and CHEN, L.-M. (2009). [Identification of a novel mutation of IDS gene from a Chinese pedigree with MPS II]. Yi Chuan Hered. 31, 1101–1106. doi: 10.3724/sp.j.1005.2009.01101
Hartog, C., Fryer, A., and Upadhyaya, M. (1999). Mutation analysis of iduronate-2-sulphatase gene in 24 patients with Hunter syndrome: characterisation of 6 novel mutations. Mutation in brief no. 249. Online. Hum. Mutat. 14, 87. doi: 10.1002/(SICI)1098-1004(1999)14:1<87::AID-HUMU14>3.0.CO;2-N
Herbst, Z. M., Urdaneta, L., Klein, T., Burton, B. K., Basheeruddin, K., Liao, H.-C., et al. (2022). Evaluation of Two Methods for Quantification of Glycosaminoglycan Biomarkers in Newborn Dried Blood Spots from Patients with Severe and Attenuated Mucopolysaccharidosis Type II. Int. J. Neonatal Screen. 8, 9. doi: 10.3390/ijns8010009
Hong, J., Xu, M., Li, R., Cheng, Y.-S., Kouznetsova, J., Beers, J., et al. (2019). Generation of an induced pluripotent stem cell line (TRNDi008-A) from a Hunter syndrome patient carrying a hemizygous 208insC mutation in the IDS gene. Stem Cell Res. 37, 101451. doi: 10.1016/j.scr.2019.101451
Hopwood, J. J., Bunge, S., Morris, C. P., Wilson, P. J., Steglich, C., Beck, M., et al. (1993). Molecular basis of mucopolysaccharidosis type II: mutations in the iduronate-2-sulphatase gene. Hum. Mutat. 2, 435–442. doi: 10.1002/humu.1380020603
Isogai, K., Sukegawa, K., Tomatsu, S., Fukao, T., Song, X. Q., Yamada, Y., et al. (1998). Mutation analysis in the iduronate-2-sulphatase gene in 43 Japanese patients with mucopolysaccharidosis type II (Hunter disease). J. Inherit. Metab. Dis. 21, 60–70. doi: 10.1023/a:1005363414792
Iyer, G. R., Kumar, R., Poornima, S., Kamireddy, A. P., Juturu, K. K., Bhatnagar, L., et al. (2022). Utility of next-generation sequencing in genetic testing and counseling of disorders involving the musculoskeletal system—trends observed from a single genetic unit. J. Orthop. Surg. 17, 76. doi: 10.1186/s13018-022-02969-x
Ji, J., Shen, L., Bootwalla, M., Quindipan, C., Tatarinova, Maglinte, D., et al. (2019). A semiautomated whole-exome sequencing workflow leads to increased diagnostic yield and identification of novel candidate variants. Cold Spring Harb. Mol. Case Stud. 5. doi: 10.1101/mcs.a003756
Jia, B., Xue, J., Liang, D., and Wu, L. (2009). [Molecular analysis of IDS gene and prenatal diagnosis in a Chinese family with mucopolysaccharidosis type II]. Zhonghua Er Ke Za Zhi Chin. J. Pediatr. 47, 109–113.
Jiao, Q., Sun, H., Zhang, H., Wang, R., Li, S., Sun, D., et al. (2019). The combination of whole-exome sequencing and copy number variation sequencing enables the diagnosis of rare neurological disorders. Clin. Genet. 96, 140–150. doi: 10.1111/cge.13548
Jin, P., Hao, J.-W., Chen, K., Dong, C.-S., Yang, Y.-B., and Mo, Z.-H. (2013). A 3’ splice site mutation of IDS gene in a Chinese family with mucopolysaccharidosis type II. Gene 528, 236–240. doi: 10.1016/j.gene.2013.06.084
Jonsson, J. J., Aronovich, E. L., Braun, S. E., and Whitley, C. B. (1995). Molecular diagnosis of mucopolysaccharidosis type II (Hunter syndrome) by automated sequencing and computer-assisted interpretation: toward mutation mapping of the iduronate-2-sulfatase gene. Am. J. Hum. Genet. 56, 597–607.
Josahkian, J. A., Brusius-Facchin, A. C., Netto, A. B. O., Leistner-Segal, S., Málaga, D. R., Burin, M. G., et al. (2021). Genotype-phenotype studies in a large cohort of Brazilian patients with Hunter syndrome. Am. J. Med. Genet. C Semin. Med. Genet. 187, 349–356. doi: 10.1002/ajmg.c.31915
Jurecka, A., Krumina, Z., Żuber, Z., Różdżyńska-Świątkowska, A., Kłoska, A., Czartoryska, B., et al. (2012). Mucopolysaccharidosis type II in females and response to enzyme replacement therapy. Am. J. Med. Genet. A. 158A, 450–454. doi: 10.1002/ajmg.a.34415
Karsten, S., Voskoboeva, E., Carlberg, B. M., Kleijer, W. J., Tsnnesen, T., Pettersson, U., et al. (1998a). Identification of 9 novel IDS gene mutations in 19 unrelated Hunter syndrome (mucopolysaccharidosis Type II) patients. Mutations in brief no. 202. Online. Hum. Mutat. 12, 433. doi: 10.1002/(sici)1098-1004(1998)12:6<433::aid-humu12>3.0.co;2-m
Karsten, S., Voskoboeva, E., Tishkanina, S., Pettersson, U., Krasnopolskaja, X., and Bondeson, M. L. (1998b). Mutational spectrum of the iduronate-2-sulfatase (IDS) gene in 36 unrelated Russian MPS II patients. Hum. Genet. 103, 732–735. doi: 10.1007/s004390050901
Kato, T., Kato, Z., Kuratsubo, I., Tanaka, N., Ishigami, T., Kajihara, J.-I., et al. (2005). Mutational and structural analysis of Japanese patients with mucopolysaccharidosis type II. J. Hum. Genet. 50, 395–402. doi: 10.1007/s10038-005-0266-4
Keeratichamroen, S., Cairns, J. R. K., Wattanasirichaigoon, D., Wasant, P., Ngiwsara, L., Suwannarat, P., et al. (2008). Molecular analysis of the iduronate-2-sulfatase gene in Thai patients with Hunter syndrome. J. Inherit. Metab. Dis. 31 Suppl 2, S303-311. doi: 10.1007/s10545-008-0876-z
Kim, C. H., Hwang, H. Z., Song, S. M., Paik, K. H., Kwon, E. K., Moon, K. B., et al. (2003). Mutational spectrum of the iduronate 2 sulfatase gene in 25 unrelated Korean Hunter syndrome patients: identification of 13 novel mutations. Hum. Mutat. 21, 449–450. doi: 10.1002/humu.9128
Kloska, A., Jakóbkiewicz-Banecka, J., Tylki-Szymańska, A., Czartoryska, B., and Węgrzyn, G. (2011). Female Hunter syndrome caused by a single mutation and familial XCI skewing: implications for other X-linked disorders. Clin. Genet. 80, 459–465. doi: 10.1111/j.1399-0004.2010.01574.x
Kosuga, M., Mashima, R., Hirakiyama, A., Fuji, N., Kumagai, T., Seo, J.-H., et al. (2016). Molecular diagnosis of 65 families with mucopolysaccharidosis type II (Hunter syndrome) characterized by 16 novel mutations in the IDS gene: Genetic, pathological, and structural studies on iduronate-2-sulfatase. Mol. Genet. Metab. 118, 190–197. doi: 10.1016/j.ymgme.2016.05.003
Lampe, C., Atherton, A., Burton, B. K., Descartes, M., Giugliani, R., Horovitz, D. D. G., et al. (2014). Enzyme Replacement Therapy in Mucopolysaccharidosis II Patients Under 1 Year of Age. JIMD Rep. 14, 99–113. doi: 10.1007/8904_2013_289
Lau, K.-C., and Lam, C.-W. (2008). Molecular investigations of a novel iduronate-2-sulfatase mutant in a Chinese patient. Clin. Chim. Acta Int. J. Clin. Chem. 392, 8–10. doi: 10.1016/j.cca.2008.02.009
Li, P., Bellows, A. B., and Thompson, J. N. (1999). Molecular basis of iduronate-2-sulphatase gene mutations in patients with mucopolysaccharidosis type II (Hunter syndrome). J. Med. Genet. 36, 21–27.
Li, P., Huffman, P., and Thompson, J. N. (1995a). Mutations of the iduronate-2-sulfatase gene on a T146T background in three patients with Hunter syndrome. Hum. Mutat. 5, 272–274. doi: 10.1002/humu.1380050314
Li, P., Moore, J. F., and Thompson, J. N. (1995b). Novel use of limited primer extension in detecting mutations in human iduronate 2-sulfatase gene. Biochem. Mol. Biol. Int. 35, 1299–1305.
Li, P., and Thompson, J. N. (1996). Detection of four novel mutations in the iduronate-2-sulphatase gene by single-strand conformation polymorphism analysis of genomic amplicons. J. Inherit. Metab. Dis. 19, 93–94. doi: 10.1007/BF01799358
Li, X.-Y., Shi, X.-Y., Ju, J., Hu, X.-H., Yang, X.-F., and Zou, L.-P. (2012). A novel iduronate 2-sulfatase mutation in a Chinese family with mucopolysaccharidosis type II. World J. Pediatr. WJP 8, 281–283. doi: 10.1007/s12519-012-0357-1
Li, Y., Mei, S., Kong, X., Zhao, Z., Zhu, X., Yang, X., et al. (2017). [Analysis of IDS gene mutation in a family affected with mucopolysaccharidosis typeⅡ]. Zhonghua Yi Xue Yi Chuan Xue Za Zhi Zhonghua Yixue Yichuanxue Zazhi Chin. J. Med. Genet. 34, 58–60. doi: 10.3760/cma.j.issn.1003-9406.2017.01.013
Lin, H.-Y., Chang, Y.-H., Lee, C.-L., Tu, Y.-R., Lo, Y.-T., Hung, P.-W., et al. (2022). Newborn Screening Program for Mucopolysaccharidosis Type II and Long-Term Follow-Up of the Screen-Positive Subjects in Taiwan. J. Pers. Med. 12, 1023. doi: 10.3390/jpm12071023
Lin, H.-Y., Tu, R.-Y., Chern, S.-R., Lo, Y.-T., Fran, S., Wei, F.-J., et al. (2019). Identification and Functional Characterization of IDS Gene Mutations Underlying Taiwanese Hunter Syndrome (Mucopolysaccharidosis Type II). Int. J. Mol. Sci. 21. doi: 10.3390/ijms21010114
Lin, H.-Y., Tu, R.-Y., Chern, S.-R., Lo, Y.-T., Fran, S., Wei, F.-J., et al. (2020). Identification and Functional Characterization of IDS Gene Mutations Underlying Taiwanese Hunter Syndrome (Mucopolysaccharidosis Type II). Int. J. Mol. Sci. 21, 114. doi: 10.3390/ijms21010114
Lin, S., Chuang, C., Tsai, P., Chang, J., and Wraith, J. (2000). Molecular basis of mucopolysaccharidosis type II in Taiwan Chinese. Eur. J. Hum. Genet. 8, P-183.
Lin, S.-P., Chang, J.-H., Lee-Chen, G.-J., Lin, D.-S., Lin, H.-Y., and Chuang, C.-K. (2006). Detection of Hunter syndrome (mucopolysaccharidosis type II) in Taiwanese: biochemical and linkage studies of the iduronate-2-sulfatase gene defects in MPS II patients and carriers. Clin. Chim. Acta Int. J. Clin. Chem. 369, 29–34. doi: 10.1016/j.cca.2006.01.001
Lissens, W., Seneca, S., and Liebaers, I. (1997). Molecular analysis in 23 Hunter disease families. J. Inherit. Metab. Dis. 20, 453–456. doi: 10.1023/a:1005335624386
Liu, N., Shi, H., Kong, X., Wu, Q., and Jiang, M. (2014). [Mutation analysis of mucopolysaccharidosis type II and prenatal diagnosis]. Zhonghua Fu Chan Ke Za Zhi 49, 410–413.
Liu, S., Li, L., Fu, J., Zhong, C., and Lu, G. (2002). [The detection of the frequent mutations of iduronate-2-sulphatase gene in mucopolysaccharidosis type II patients in Chinese]. Zhonghua Yi Xue Yi Chuan Xue Za Zhi Zhonghua Yixue Yichuanxue Zazhi Chin. J. Med. Genet. 19, 243–245.
Lualdi, S., Del Zotto, G., Zegarra-Moran, O., Pedemonte, N., Corsolini, F., Bruschi, M., et al. (2017). In vitro recapitulation of the site-specific editing (to wild-type) of mutant IDS mRNA transcripts, and the characterization of IDS protein translated from the edited mRNAs. Hum. Mutat. 38, 849–862. doi: 10.1002/humu.23243
Lualdi, S., Di Rocco, M., Corsolini, F., Spada, M., Bembi, B., Cotugno, G., et al. (2006a). Identification of nine new IDS alleles in mucopolysaccharidosis II. Quantitative evaluation by real-time RT-PCR of mRNAs sensitive to nonsense-mediated and nonstop decay mechanisms. Biochim. Biophys. Acta 1762, 478–484. doi: 10.1016/j.bbadis.2006.01.003
Lualdi, S., Pittis, M. G., Regis, S., Parini, R., Allegri, A. E., Furlan, F., et al. (2006b). Multiple cryptic splice sites can be activated by IDS point mutations generating misspliced transcripts. J. Mol. Med. Berl. Ger. 84, 692–700. doi: 10.1007/s00109-006-0057-1
Lualdi, S., Tappino, B., Di Duca, M., Dardis, A., Anderson, C. J., Biassoni, R., et al. (2010). Enigmatic in vivo iduronate-2-sulfatase (IDS) mutant transcript correction to wild-type in Hunter syndrome. Hum. Mutat. 31, E1261-1285. doi: 10.1002/humu.21208
Maddox, L. O., Li, P., Bennett, A., Descartes, M., and Thompson, J. N. (1997). Comparison of SSCP analysis and CFLP analysis for mutation detection in the human iduronate 2-sulfatase gene. Biochem. Mol. Biol. Int. 43, 1163–1171. doi: 10.1080/15216549700205001
Marucha, J., Tylki-Szymańska, A., Jakóbkiewicz-Banecka, J., Piotrowska, E., Kloska, A., Czartoryska, B., et al. (2011). Improvement in the range of joint motion in seven patients with mucopolysaccharidosis type II during experimental gene expression-targeted isoflavone therapy (GET IT). Am. J. Med. Genet. A. 155A, 2257–2262. doi: 10.1002/ajmg.a.34146
Millat, G., Froissart, R., Cudry, S., Bonnet, V., Maire, I., and Bozon, D. (1998). COS cell expression studies of P86L, P86R, P480L and P480Q Hunter’s disease-causing mutations. Biochim. Biophys. Acta 1406, 214–218. doi: 10.1016/s0925-4439(97)00096-3
Moreira da Silva, I., Froissart, R., Marques dos Santos, H., Caseiro, C., Maire, I., and Bozon, D. (2001). Molecular basis of mucopolysaccharidosis type II in Portugal: identification of four novel mutations. Clin. Genet. 60, 316–318. doi: 10.1034/j.1399-0004.2001.600412.x
Mutesa, L., Muganga, N., Lissens, W., Boemer, F., Schoos, R., Pierquin, G., et al. (2007). Molecular analysis in two siblings African patients with severe form of Hunter Syndrome: identification of a novel (p.Y54X) nonsense mutation. J. Trop. Pediatr. 53, 434–437. doi: 10.1093/tropej/fmm056
Narayanan, D. L., Srivastava, P., Mandal, K., Gambhir, P. S., and Phadke, S. R. (2016). Hunter Syndrome in Northern India: Clinical features and Mutation Spectrum. Indian Pediatr. 53, 134–136. doi: 10.1007/s13312-016-0807-2
Ngiwsara, L., Rojnueangnit, K., Wattanasirichaigoon, D., Tim-Aroon, T., Sawangareetrakul, P., Champattanachai, V., et al. (2017). Molecular analysis of the novel IDS allele in a Thai family with mucopolysaccharidosis type II: The c.928C>T (p.Gln310*) transcript is sensitive to nonsense-mediated mRNA decay. Exp. Ther. Med. 13, 2989–2996. doi: 10.3892/etm.2017.4303
Oller Ramirez, A. M., Coll, M. J., Chabás, A., Azar, N. B., Ghio, A. V., and Kremer, R. D. (2008a). Gene symbol: IDS. Disease: Hunter syndrome. Hum. Genet. 123, 546.
Oller Ramirez, A. M., Coll, M. J., Chabás, A., Azar, N. B., Ghio, A. V., and Kremer, R. D. (2008b). Gene symbol: IDS. Disease: Mucopolysaccharidosis II. Hum. Genet. 123, 545.
Olsen, T. C., Eiken, H. G., Knappskog, P. M., Kase, B. F., Månsson, J. E., Boman, H., et al. (1996). Mutations in the iduronate-2-sulfatase gene in five Norwegians with Hunter syndrome. Hum. Genet. 97, 198–203. doi: 10.1007/BF02265265
Papadia, F., Lozupone, M. S., Gaeta, A., Capodiferro, D., and Lacalendola, G. (2011). Long-term enzyme replacement therapy in a severe case of mucopolysaccharidosis type II (Hunter syndrome). Eur. Rev. Med. Pharmacol. Sci. 15, 253–258.
Parkinson, E. J., Muller, V., Hopwood, J. J., and Brooks, D. A. (2004). Iduronate-2-sulphatase protein detection in plasma from mucopolysaccharidosis type II patients. Mol. Genet. Metab. 81, 58–64. doi: 10.1016/j.ymgme.2003.11.002
Parkinson-Lawrence, E., Turner, C., Hopwood, J., and Brooks, D. (2005). Analysis of normal and mutant iduronate-2-sulphatase conformation. Biochem. J. 386, 395–400. doi: 10.1042/BJ20040739
Piña-Aguilar, R. E., Zaragoza-Arévalo, G. R., Rau, I., Gal, A., Alcántara-Ortigoza, M. A., López-Martínez, M. S., et al. (2013). Mucopolysaccharidosis type II in a female carrying a heterozygous stop mutation of the iduronate-2-sulfatase gene and showing a skewed X chromosome inactivation. Eur. J. Med. Genet. 56, 159–162. doi: 10.1016/j.ejmg.2012.11.006
Piotrowska, E., Jakóbkiewicz-Banecka, J., Tylki-Szymańska, A., Czartoryska, B., Węgrzyn, A., and Węgrzyn, G. (2009). Correlation between severity of mucopolysaccharidoses and combination of the residual enzyme activity and efficiency of glycosaminoglycan synthesis. Acta Paediatr. 98, 743–749. doi: 10.1111/j.1651-2227.2008.01153.x
Pollard, L. M., Jones, J. R., and Wood, T. C. (2013). Molecular characterization of 355 mucopolysaccharidosis patients reveals 104 novel mutations. J. Inherit. Metab. Dis. 36, 179–187. doi: 10.1007/s10545-012-9533-7
Popowska, E., Rathmann, M., Tylki-Szymanska, A., Bunge, S., Steglich, C., Schwinger, E., et al. (1995). Mutations of the iduronate-2-sulfatase gene in 12 Polish patients with mucopolysaccharidosis type II (Hunter syndrome). Hum. Mutat. 5, 97–100. doi: 10.1002/humu.1380050114
Quaio, C. R. D. C., Grinberg, H., Vieira, M. L. C., Paula, A. C., Leal, G. N., Gomy, I., et al. (2012). “Report of a Large Brazilian Family With a Very Attenuated Form of Hunter Syndrome (MPS II),” in JIMD Reports - Case and Research Reports, 2012/1 JIMD Reports. (Berlin, Heidelberg: Springer), 125–128. doi: 10.1007/8904_2011_90
Ramírez-Hernández, M. A., Figuera, L. E., Rizo-de la Torre, L. C., Mendoza-Ruvalcaba, M. T. M.-T. S. C., Arnaud-López, L., García-Ortiz, J. E., et al. (2022). Mutational spectrum of the iduronate-2-sulfatase gene in Mexican patients with Hunter syndrome. Eur. Rev. Med. Pharmacol. Sci. 26, 5115–5127. doi: 10.26355/eurrev_202207_29300
Rathmann, M., Bunge, S., Beck, M., Kresse, H., Tylki-Szymanska, A., and Gal, A. (1996). Mucopolysaccharidosis type II (Hunter syndrome): mutation “hot spots” in the iduronate-2-sulfatase gene. Am. J. Hum. Genet. 59, 1202–1209.
Řeboun, M., Rybová, J., Dobrovolný, R., Včelák, J., Veselková, T., Štorkánová, G., et al. (2016). X-Chromosome Inactivation Analysis in Different Cell Types and Induced Pluripotent Stem Cells Elucidates the Disease Mechanism in a Rare Case of Mucopolysaccharidosis Type II in a Female. Folia Biol. (Praha) 62, 82–89.
Ricci, V., Filocamo, M., Regis, S., Corsolini, F., Stroppiano, M., Di Duca, M., et al. (2003). Expression studies of two novel in CIS-mutations identified in an intermediate case of Hunter syndrome. Am. J. Med. Genet. A. 120A, 84–87. doi: 10.1002/ajmg.a.10215
Satekge, T. M., Honey, E. M., Pitso, B., Dercksen, M., and Pillay, T. S. (2021). Novel Mutation in the IDS Gene in Hunter Syndrome Associated with Severe Cardiac Lesions. Clin. Chem. 67, 564–566. doi: 10.1093/clinchem/hvaa334
Schröder, W., Wulff, K., Wehnert, M., Seidlitz, G., and Herrmann, F. H. (1994). Mutations of the iduronate-2-sulfatase (IDS) gene in patients with Hunter syndrome (mucopolysaccharidosis II). Hum. Mutat. 4, 128–131. doi: 10.1002/humu.1380040206
Schwartz, I. V. D., Lima, L. C., Tylee, K., Sobrinho, R. P. O., Norato, D. Y. J., Duarte, A. R., et al. (2006). Further cases of “neighbor” mutations in mucopolysaccharidosis type II. Am. J. Med. Genet. A. 140, 1684–1686. doi: 10.1002/ajmg.a.31317
Selvanathan, A., Ellaway, C., Wilson, C., Owens, P., Shaw, P. J., and Bhattacharya, K. (2018). Effectiveness of Early Hematopoietic Stem Cell Transplantation in Preventing Neurocognitive Decline in Mucopolysaccharidosis Type II: A Case Series. JIMD Rep. 41, 81–89. doi: 10.1007/8904_2018_104
Semyachkina, A. N., Voskoboeva, E. Y., Nikolaeva, E. A., and Zakharova, E. Y. (2021). Analysis of long-term observations of the large group of Russian patients with Hunter syndrome (mucopolysaccharidosis type II). BMC Med. Genomics 14, 71. doi: 10.1186/s12920-021-00922-1
Semyachkina, A. N., Voskoboeva, E. Y., Zakharova, E. Y., Nikolaeva, E. A., Kanivets, I. V., Kolotii, A. D., et al. (2019). Case report: a rare case of Hunter syndrome (type II mucopolysaccharidosis) in a girl. BMC Med. Genet. 20, 66. doi: 10.1186/s12881-019-0807-x
Seo, J.-H., Okuyama, T., Shapiro, E., Fukuhara, Y., and Kosuga, M. (2020). Natural history of cognitive development in neuronopathic mucopolysaccharidosis type II (Hunter syndrome): Contribution of genotype to cognitive developmental course. Mol. Genet. Metab. Rep. 24, 100630. doi: 10.1016/j.ymgmr.2020.100630
Sharon, D., Ben-Yosef, T., Goldenberg-Cohen, N., Pras, E., Gradstein, L., Soudry, S., et al. (2020). A nationwide genetic analysis of inherited retinal diseases in Israel as assessed by the Israeli inherited retinal disease consortium (IIRDC). Hum. Mutat. 41, 140–149. doi: 10.1002/humu.23903
Sohn, Y. B., Ki, C.-S., Kim, C.-H., Ko, A.-R., Yook, Y.-J., Lee, S.-J., et al. (2012). Identification of 11 novel mutations in 49 Korean patients with mucopolysaccharidosis type II. Clin. Genet. 81, 185–190. doi: 10.1111/j.1399-0004.2011.01641.x
Sohn, Y. B., Kim, S. J., Park, S. W., Park, H.-D., Ki, C.-S., Kim, C. H., et al. (2010). A mother and daughter with the p.R443X mutation of mucopolysaccharidosis type II: Genotype and phenotype analysis. Am. J. Med. Genet. A. 152A, 3129–3132. doi: 10.1002/ajmg.a.33589
Stephan, B. de O., Quaio, C. R., Spolador, G. M., de Paula, A. C., Curiati, M. A., Martins, A. M., et al. (2022). Impact of ERT and follow-up of 17 patients from the same family with a mild form of MPS II. Clin. Sao Paulo Braz. 77, 100082. doi: 10.1016/j.clinsp.2022.100082
Sukegawa, K., Matsuzaki, T., Fukuda, S., Masuno, M., Fukao, T., Kokuryu, M., et al. (1998). Brother/sister siblings affected with Hunter disease: evidence for skewed X chromosome inactivation. Clin. Genet. 53, 96–101. doi: 10.1111/j.1399-0004.1998.tb02654.x
Sukegawa, K., Song, X.-Q., Masuno, M., Fukao, T., Shimozawa, N., Fukuda, S., et al. (1997). Hunter disease in a girl caused by R468Q mutation in the iduronate-2-sulfatase gene and skewed inactivation of the X chromosome carrying the normal allele. Hum. Mutat. 10, 361–367. doi: 10.1002/(SICI)1098-1004(1997)10:5<361::AID-HUMU5>3.0.CO;2-I
Sukegawa, K., Tomatsu, S., Fukao, T., Iwata, H., Song, X. Q., Yamada, Y., et al. (1995). Mucopolysaccharidosis type II (Hunter disease): identification and characterization of eight point mutations in the iduronate-2-sulfatase gene in Japanese patients. Hum. Mutat. 6, 136–143. doi: 10.1002/humu.1380060206
Tchan, M. C., Devine, K. T., and Sillence, D. O. (2011). Three Adult Siblings with Mucopolysaccharidosis Type II (Hunter Syndrome): A Report on Clinical Heterogeneity and 12 Months of Therapy with Idursulfase. JIMD Rep. 1, 57–64. doi: 10.1007/8904_2011_17
Timms, K. M., Edwards, F. J., Belmont, J. W., Yates, J. R., and Gibbs, R. A. (1998). Reassessment of biochemically determined Hunter syndrome carrier status by DNA testing. J. Med. Genet. 35, 646–649. doi: 10.1136/jmg.35.8.646
Torres, L. C., Soares, D. C. de Q., Kulikowski, L. D., Franco, J. F., and Kim, C. A. (2014). NK and B cell deficiency in a MPS type II family with novel mutation in the IDS gene. Clin. Immunol. Orlando Fla 154, 100–104. doi: 10.1016/j.clim.2014.07.001
Trujillano, D., Bertoli-Avella, A. M., Kumar Kandaswamy, K., Weiss, M. E., Köster, J., Marais, A., et al. (2017). Clinical exome sequencing: results from 2819 samples reflecting 1000 families. Eur. J. Hum. Genet. 25, 176–182. doi: 10.1038/ejhg.2016.146
Tulebayeva, A., Sharipova, M., and Boranbayeva, R. (2020). Respiratory Dysfunction in Children and Adolescents with Mucopolysaccharidosis Types I, II, IVA, and VI. Diagn. Basel Switz. 10, 63. doi: 10.3390/diagnostics10020063
Tuschl, K., Gal, A., Paschke, E., Kircher, S., and Bodamer, O. A. (2005). Mucopolysaccharidosis type II in females: case report and review of literature. Pediatr. Neurol. 32, 270–272. doi: 10.1016/j.pediatrneurol.2004.10.009
Tylki- Szymanska, A., Jurecka, A., Zuber, Z., Rozdzynska, A., Marucha, J., and Czartoryska, B. (2012). Enzyme replacement therapy for mucopolysaccharidosis II from 3 months of age: a 3-year follow-up. Acta Paediatr. 101, e42–e47. doi: 10.1111/j.1651-2227.2011.02385.x
Uttarilli, A., Ranganath, P., Matta, D., Md Nurul Jain, J., Prasad, K., Babu, A. S., et al. (2016). Identification and characterization of 20 novel pathogenic variants in 60 unrelated Indian patients with mucopolysaccharidoses type I and type II. Clin. Genet. 90, 496–508. doi: 10.1111/cge.12795
Vafiadaki, E., Cooper, A., Heptinstall, L. E., Hatton, C. E., Thornley, M., and Wraith, J. E. (1998). Mutation analysis in 57 unrelated patients with MPS II (Hunter’s disease). Arch. Dis. Child. 79, 237–241. doi: 10.1136/adc.79.3.237
Vallance, H. D., Bernard, L., Rashed, M., Chiu, D., Le, G., Toone, J., et al. (1999). Identification of 6 new mutations in the iduronate sulfatase gene. Mutation in brief no. 233. Online. Hum. Mutat. 13, 338. doi: 10.1002/(sici)1098-1004(1999)13:4<338::aid-humu15>3.0.co;2-3
Varga, E., Nemes, C., Bock, I., Varga, N., Fehér, A., Dinnyés, A., et al. (2016a). Generation of Mucopolysaccharidosis type II (MPS II) human induced pluripotent stem cell (iPSC) line from a 1-year-old male with pathogenic IDS mutation. Stem Cell Res. 17, 482–484. doi: 10.1016/j.scr.2016.09.033
Varga, E., Nemes, C., Bock, I., Varga, N., Fehér, A., Kobolák, J., et al. (2016b). Generation of Mucopolysaccharidosis type II (MPS II) human induced pluripotent stem cell (iPSC) line from a 3-year-old male with pathogenic IDS mutation. Stem Cell Res. 17, 479–481. doi: 10.1016/j.scr.2016.09.032
Varga, E., Nemes, C., Bock, I., Varga, N., Fehér, A., Kobolák, J., et al. (2016c). Generation of Mucopolysaccharidosis type II (MPS II) human induced pluripotent stem cell (iPSC) line from a 7-year-old male with pathogenic IDS mutation. Stem Cell Res. 17, 463–465. doi: 10.1016/j.scr.2016.09.034
Villani, G. R., Balzano, N., Grosso, M., Salvatore, F., Izzo, P., and Di Natale, P. (1997). Mucopolysaccharidosis type II: identification of six novel mutations in Italian patients. Hum. Mutat. 10, 71–75. doi: 10.1002/(SICI)1098-1004(1997)10:1<71::AID-HUMU10>3.0.CO;2-X
Villani, G. R. D., Pontarelli, G., Kotroni, G., Parenti, G., Sibilio, M., Andria, G., et al. (2006). Gene symbol: IDS. Disease: mucopolysaccharidosis type II (Hunter syndrome). Hum. Genet. 119, 682. doi: 10.1007/s00439-006-0179-0
Vollebregt, A. A. M., Hoogeveen-Westerveld, M., Kroos, M. A., Oussoren, E., Plug, I., Ruijter, G. J., et al. (2017). Genotype-phenotype relationship in mucopolysaccharidosis II: predictive power of IDS variants for the neuronopathic phenotype. Dev. Med. Child Neurol. 59, 1063–1070. doi: 10.1111/dmcn.13467
Vollebregt, A. A. M., Hoogeveen-Westerveld, M., Ruijter, G. J., van den Hout, H., Oussoren, E., van der Ploeg, A. T., et al. (2022). Effect of Anti-Iduronate 2-sulfatase Antibodies in Patients with Mucopolysaccharidosis Type II Treated with Enzyme Replacement Therapy. J. Pediatr., S0022-3476(22)00414–0. doi: 10.1016/j.jpeds.2022.05.008
Wei, X., Jin, F., Ye, Y., Xu, C., Qu, N., Ju, X., et al. (2011). A novel mutation of IDS gene in a Chinese patient with mucopolysaccharidosis II by next-generation sequencing. Clin. Chim. Acta Int. J. Clin. Chem. 412, 2340–2342. doi: 10.1016/j.cca.2011.08.031
Whitley, C. B., Anderson, R. A., Aronovich, E. L., Crotty, P. L., Anyane-Yeboa, K., Russo, D., et al. (1993). Caveat to genotype-phenotype correlation in mucopolysaccharidosis type II: discordant clinical severity of R468W and R468Q mutations of the iduronate-2-sulfatase gene. Hum. Mutat. 2, 235–237. doi: 10.1002/humu.1380020313
Xie, H., Wang, L., Huang, S., Li, J., Zou, Y., Xu, P., et al. (2020). [Identification of a novel splicing variant of IDS gene in a pedigree affected with type II glycosaminoglycan product storage disease]. Zhonghua Yi Xue Yi Chuan Xue Za Zhi Zhonghua Yixue Yichuanxue Zazhi Chin. J. Med. Genet. 37, 713–716. doi: 10.3760/cma.j.issn.1003-9406.2020.07.003
Yassaee, V. R., Hashemi-Gorji, F., Miryounesi, M., Rezayi, A., Ravesh, Z., Yassaee, F., et al. (2017). Clinical, biochemical and molecular features of Iranian families with mucopolysaccharidosis: A case series. Clin. Chim. Acta 474, 88–95. doi: 10.1016/j.cca.2017.08.017
Zanetti, A., D’Avanzo, F., Bertoldi, L., Zampieri, G., Feltrin, E., De Pascale, F., et al. (2020). Setup and Validation of a Targeted Next-Generation Sequencing Approach for the Diagnosis of Lysosomal Storage Disorders. J. Mol. Diagn. JMD 22, 488–502. doi: 10.1016/j.jmoldx.2020.01.010
Zanetti, A., D’Avanzo, F., Rigon, L., Rampazzo, A., Concolino, D., Barone, R., et al. (2019). Molecular diagnosis of patients affected by mucopolysaccharidosis: a multicenter study. Eur. J. Pediatr. 178, 739–753. doi: 10.1007/s00431-019-03341-8
Zerjav Tansek, M., Kodric, J., Klemencic, S., Boelens, J. J., van Hasselt, P. M., Drole Torkar, A., et al. (2021). Therapy-type related long-term outcomes in mucopolysaccaridosis type II (Hunter syndrome) – Case series. Mol. Genet. Metab. Rep. 28, 100779. doi: 10.1016/j.ymgmr.2021.100779
Zhang, C., Hao, S., Meng, Z., Hui, L., Wang, Y., Xuan, F., et al. (2021). Detailed pedigree analyses and prenatal diagnosis for a family with mucopolysaccharidosis type II. BMC Med. Genomics 14, 175. doi: 10.1186/s12920-021-01027-5
Zhang, C., Li, L., Liu, S., Fu, J., and Lu, G. (2004). [Detection of a new mutation (G1253T) of iduronate-2-sulfatase gene for the patient with mucopolysaccharidosis type II]. Zhonghua Yi Xue Yi Chuan Xue Za Zhi Zhonghua Yixue Yichuanxue Zazhi Chin. J. Med. Genet. 21, 269–271.
Zhang, H., Li, J., Zhang, X., Wang, Y., Qiu, W., Ye, J., et al. (2011). Analysis of the IDS gene in 38 patients with Hunter syndrome: the c.879G>A (p.Gln293Gln) synonymous variation in a female create exonic splicing. PloS One 6, e22951. doi: 10.1371/journal.pone.0022951
Zhang, W., Xie, T., Sheng, H., Shao, Y., Lin, Y., Jiang, M., et al. (2019). Genetic analysis of 63 Chinese patients with mucopolysaccharidosis type II: Functional characterization of seven novel IDS variants. Clin. Chim. Acta Int. J. Clin. Chem. 491, 114–120. doi: 10.1016/j.cca.2019.01.009
Zhang, Z., Ma, M., Zhang, W., Zhou, Y., Yao, F., Zhu, L., et al. (2023). Phenotypic and genetic characteristics of 130 patients with mucopolysaccharidosis type II: A single-center retrospective study in China. Front. Genet. 14, 1103620. doi: 10.3389/fgene.2023.1103620
Zhao, X.-Y., Qiao, G.-M., and Liu, F. (2021). Identification and structure characterization of novel IDS variants causing mucopolysaccharidosis type II: A retrospective analysis of 30 Chinese children. Clin. Chim. Acta Int. J. Clin. Chem. 523, 386–394. doi: 10.1016/j.cca.2021.10.020
Zhong, L., Gao, X., Wang, Y., Qiu, W., Han, L., Gu, X., et al. (2023). Clinical characteristics and genotypes of 201 patients with mucopolysaccharidosis type II in China: A retrospective, observational study. Clin. Genet. doi: 10.1111/cge.14329
Ziats, M. N., Ahmad, A., Bernat, J. A., Fisher, R., Glassford, M., Hannibal, M. C., et al. (2020). Genotype-phenotype analysis of 523 patients by genetics evaluation and clinical exome sequencing. Pediatr. Res. 87, 735–739. doi: 10.1038/s41390-019-0611-5
Zubaida, B., Batool, H., Cheema, H. A., Waheed, N., and Naeem, M. (2019). Novel IDS Variants Identified in Three Unrelated Pakistani Patients Affected with Mucopolysaccharidosis Type II (Hunter Syndrome). Hum. Hered. 84, 279–286. doi: 10.1159/000510065

## Sheet: TableS5_RefComplexVariants
Agrawal, N., Verma, G., Saxena, D., Kabra, M., Gupta, N., Mandal, K., et al. (2022). Genotype-phenotype spectrum of 130 unrelated Indian families with Mucopolysaccharidosis type II. Eur. J. Med. Genet. 65, 104447. doi: 10.1016/j.ejmg.2022.104447
Alcántara-Ortigoza, M. a., García-de Teresa, B., González-del Angel, A., Berumen, J., Guardado-Estrada, M., Fernández-Hernández, L., et al. (2016). Wide allelic heterogeneity with predominance of large IDS gene complex rearrangements in a sample of Mexican patients with Hunter syndrome. Clin. Genet. 89, 574–583. doi: 10.1111/cge.12738
Alves, S., Mangas, M., Prata, M. J., Ribeiro, G., Lopes, L., Ribeiro, H., et al. (2006). Molecular characterization of Portuguese patients with mucopolysaccharidosis type II shows evidence that the IDS gene is prone to splicing mutations. J. Inherit. Metab. Dis. 29, 743–754. doi: 10.1007/s10545-006-0403-z
Amartino, H., Ceci, R., Masllorens, F., Gal, A., Arberas, C., Bay, L., et al. (2014). Identification of 17 novel mutations in 40 Argentinean unrelated families with mucopolysaccharidosis type II (Hunter syndrome). Mol. Genet. Metab. Rep. 1, 401–406. doi: 10.1016/j.ymgmr.2014.08.006
Annella, T., Daniele, A., and Di Natale, P. (1993). Heterogeneity of DNA and RNA in Hunter patients. Hum Genet 92, 350–352. doi: 10.1007/BF01247333
Birot, A.-M., Bouton, O., Froissart, R., Maire, I., and Bozon, D. (1996). IDS gene-pseudogene exchange responsible for an intragenic deletion in a hunter patient. Human Mutation 8, 44–50. doi: 10.1002/(SICI)1098-1004(1996)8:1<44::AID-HUMU6>3.0.CO;2-P
Bondeson, M. L., Dahl, N., Malmgren, H., Kleijer, W. J., Tönnesen, T., Carlberg, B. M., et al. (1995). Inversion of the IDS gene resulting from recombination with IDS-related sequences is a common cause of the Hunter syndrome. Hum Mol Genet 4, 615–621. doi: 10.1093/hmg/4.4.615
Brusius-Facchin, A. C., De Souza, C. F. M., Schwartz, I. V. D., Riegel, M., Melaragno, M. I., Correia, P., et al. (2012). Severe phenotype in MPS II patients associated with a large deletion including contiguous genes. American Journal of Medical Genetics Part A 158A, 1055–1059. doi: 10.1002/ajmg.a.35271
Brusius-Facchin, A. C., Schwartz, I. V. D., Zimmer, C., Ribeiro, M. G., Acosta, A. X., Horovitz, D., et al. (2014). Mucopolysaccharidosis type II: Identification of 30 novel mutations among Latin American patients. Mol. Genet. Metab. 111, 133–138. doi: 10.1016/j.ymgme.2013.08.011
Bunge, S., Rathmann, M., Steglich, C., Bondeson, M.-L., Tylki-Szymanska, A., Popowska, E., et al. (1998). Homologous nonallelic recombinations between the iduronate-sulfatase gene and pseudogene cause various intragenic deletions and inversions in patients with mucopolysaccharidosis type II. Eur J Hum Genet 6, 492–500. doi: 10.1038/sj.ejhg.5200213
Bunge, S., Steglich, C., Zuther, C., Beck, M., Morris, C. P., Schwinger, E., et al. (1993). Iduronate-2-sulfatase gene mutations in 16 patients with mucopolysaccharidosis type II (Hunter syndrome). Hum. Mol. Genet. 2, 1871–1875. doi: 10.1093/hmg/2.11.1871
Cheon, C. K., and Hwu, W.-L. (2018). Clinical Spectrum and Short-term Effects of Enzyme Replacement Therapy for Mucopolysaccharidosis Type II. Journal of the Korean Society Inherited Metabolic Disease 18, 78–86.
Chuang, C.-K., Tu, Y.-R., Lee, C.-L., Lo, Y.-T., Chang, Y.-H., Liu, M.-Y., et al. (2022). Updated Confirmatory Diagnosis for Mucopolysaccharidoses in Taiwanese Infants and the Application of Gene Variants. Int. J. Mol. Sci. 23, 9979. doi: 10.3390/ijms23179979
Cobos, P. N., Steglich, C., Santer, R., Lukacs, Z., and Gal, A. (2015). Dried blood spots allow targeted screening to diagnose mucopolysaccharidosis and mucolipidosis. JIMD Rep. 15, 123–132. doi: 10.1007/8904_2014_308
Dvorakova, L., Vlaskova, H., Sarajlija, A., Ramadza, D. P., Poupetova, H., Hruba, E., et al. (2017). Genotype-phenotype correlation in 44 Czech, Slovak, Croatian and Serbian patients with mucopolysaccharidosis type II. Clin. Genet. 91, 787–796. doi: 10.1111/cge.12927
Froissart, R., Maire, I., Millat, G., Cudry, S., Birot, A. M., Bonnet, V., et al. (1998). Identification of iduronate sulfatase gene alterations in 70 unrelated Hunter patients. Clin. Genet. 53, 362–368. doi: 10.1111/j.1399-0004.1998.tb02746.x
Galvis, J., González, J., Uribe, A., and Velasco, H. (2015). Deep Genotyping of the IDS Gene in Colombian Patients with Hunter Syndrome. JIMD Rep. 19, 101–109. doi: 10.1007/8904_2014_376
Gort, L., Chabás, A., and Coll, M. J. (1998). Hunter disease in the Spanish population: molecular analysis in 31 families. J. Inherit. Metab. Dis. 21, 655–661. doi: 10.1023/a:1005432600871
Isogai, K., Sukegawa, K., Tomatsu, S., Fukao, T., Song, X. Q., Yamada, Y., et al. (1998). Mutation analysis in the iduronate-2-sulphatase gene in 43 Japanese patients with mucopolysaccharidosis type II (Hunter disease). J. Inherit. Metab. Dis. 21, 60–70. doi: 10.1023/a:1005363414792
Jezela-Stanek, A., Pokora, P., Młynek, M., Smyk, M., Ziemkiewicz, K., Różdżyńska-Świątkowska, A., et al. (2021). Diverse clinical outcome of Hunter syndrome in patients with chromosomal aberration encompassing entire and partial IDS deletions: what is important for early diagnosis and counseling? Clin Dysmorphol 30, 76–82. doi: 10.1097/MCD.0000000000000344
Karsten, S., Voskoboeva, E., Krasnopolskaja, X., and Bondeson, M.-L. (1999). Novel type of genetic rearrangement in the iduronate-2-sulfatase (IDS) gene involving deletion, duplications, and inversions. Human Mutation 14, 471–476. doi: 10.1002/(SICI)1098-1004(199912)14:6<471::AID-HUMU5>3.0.CO;2-5
Karsten, S., Voskoboeva, E., Tishkanina, S., Pettersson, U., Krasnopolskaja, X., and Bondeson, M. L. (1998). Mutational spectrum of the iduronate-2-sulfatase (IDS) gene in 36 unrelated Russian MPS II patients. Hum. Genet. 103, 732–735. doi: 10.1007/s004390050901
Karsten, S. L., Lagerstedt, K., Carlberg, B.-M., Kleijer, W. J., Zaremba, J., Van Diggelen, O. P., et al. (1997). Two Distinct Deletions in theIDSGene and the GeneW: A Novel Type of Mutation Associated with the Hunter Syndrome. Genomics 43, 123–129. doi: 10.1006/geno.1997.4811
Keeratichamroen, S., Cairns, J. R. K., Wattanasirichaigoon, D., Wasant, P., Ngiwsara, L., Suwannarat, P., et al. (2008). Molecular analysis of the iduronate-2-sulfatase gene in Thai patients with Hunter syndrome. J. Inherit. Metab. Dis. 31 Suppl 2, S303-311. doi: 10.1007/s10545-008-0876-z
Kosuga, M., Mashima, R., Hirakiyama, A., Fuji, N., Kumagai, T., Seo, J.-H., et al. (2016). Molecular diagnosis of 65 families with mucopolysaccharidosis type II (Hunter syndrome) characterized by 16 novel mutations in the IDS gene: Genetic, pathological, and structural studies on iduronate-2-sulfatase. Mol. Genet. Metab. 118, 190–197. doi: 10.1016/j.ymgme.2016.05.003
Lagerstedt, K., Karsten, S. L., Carlberg, B.-M., Kleijer, W. J., Tönnesen, T., Pettersson, U., et al. (1997). Double-Strand Breaks May Initiate the Inversion Mutation Causing the Hunter Syndrome. Human Molecular Genetics 6, 627–633. doi: 10.1093/hmg/6.4.627
Lin, H.-Y., Tu, R.-Y., Chern, S.-R., Lo, Y.-T., Fran, S., Wei, F.-J., et al. (2019). Identification and Functional Characterization of IDS Gene Mutations Underlying Taiwanese Hunter Syndrome (Mucopolysaccharidosis Type II). Int. J. Mol. Sci. 21. doi: 10.3390/ijms21010114
Lissens, W., Seneca, S., and Liebaers, I. (1997). Molecular analysis in 23 Hunter disease families. J. Inherit. Metab. Dis. 20, 453–456. doi: 10.1023/a:1005335624386
Lualdi, S., Regis, S., Di Rocco, M., Corsolini, F., Stroppiano, M., Antuzzi, D., et al. (2005). Characterization of iduronate-2-sulfatase gene–pseudogene recombinations in eight patients with Mucopolysaccharidosis type II revealed by a rapid PCR-based method. Human Mutation 25, 491–497. doi: 10.1002/humu.20165
Lualdi, S., Di Rocco, M., Corsolini, F., Spada, M., Bembi, B., Cotugno, G., et al. (2006). Identification of nine new IDS alleles in mucopolysaccharidosis II. Quantitative evaluation by real-time RT-PCR of mRNAs sensitive to nonsense-mediated and nonstop decay mechanisms. Biochim. Biophys. Acta 1762, 478–484. doi: 10.1016/j.bbadis.2006.01.003
Moreira da Silva, I., Froissart, R., Marques dos Santos, H., Caseiro, C., Maire, I., and Bozon, D. (2001). Molecular basis of mucopolysaccharidosis type II in Portugal: identification of four novel mutations. Clin. Genet. 60, 316–318. doi: 10.1034/j.1399-0004.2001.600412.x
Olsen, T. C., Eiken, H. G., Knappskog, P. M., Kase, B. F., Månsson, J. E., Boman, H., et al. (1996). Mutations in the iduronate-2-sulfatase gene in five Norwegians with Hunter syndrome. Hum. Genet. 97, 198–203. doi: 10.1007/BF02265265
Oshima, J., Lee, J. A., Breman, A. M., Fernandes, P. H., Babovic-Vuksanovic, D., Ward, P. A., et al. (2011). LCR-initiated rearrangements at the IDS locus, completed with Alu-mediated recombination or non-homologous end joining. J Hum Genet 56, 516–523. doi: 10.1038/jhg.2011.51
Palmieri, G., Capra, V., Romano, G., D’Urso, M., Johnson, S., Schlessinger, D., et al. (1992). The iduronate sulfatase gene: isolation of a 1.2-Mb YAC contig spanning the entire gene and identification of heterogeneous deletions in patients with Hunter syndrome. Genomics 12, 52–57. doi: 10.1016/0888-7543(92)90405-h
Pollard, L. M., Jones, J. R., and Wood, T. C. (2013). Molecular characterization of 355 mucopolysaccharidosis patients reveals 104 novel mutations. J. Inherit. Metab. Dis. 36, 179–187. doi: 10.1007/s10545-012-9533-7
Popowska, E., Rathmann, M., Tylki-Szymanska, A., Bunge, S., Steglich, C., Schwinger, E., et al. (1995). Mutations of the iduronate-2-sulfatase gene in 12 Polish patients with mucopolysaccharidosis type II (Hunter syndrome). Hum. Mutat. 5, 97–100. doi: 10.1002/humu.1380050114
Rathmann, M., Bunge, S., Beck, M., Kresse, H., Tylki-Szymanska, A., and Gal, A. (1996). Mucopolysaccharidosis type II (Hunter syndrome): mutation “hot spots” in the iduronate-2-sulfatase gene. Am J Hum Genet 59, 1202–1209.
Ricci, V., Regis, S., Di Duca, M., and Filocamo, M. (2003). An Alu-mediated rearrangement as cause of exon skipping in Hunter disease. Hum Genet 112, 419–425. doi: 10.1007/s00439-002-0900-6
Semyachkina, A. N., Voskoboeva, E. Y., Nikolaeva, E. A., and Zakharova, E. Y. (2021). Analysis of long-term observations of the large group of Russian patients with Hunter syndrome (mucopolysaccharidosis type II). BMC Med. Genomics 14, 71. doi: 10.1186/s12920-021-00922-1
Seo, J.-H., Okuyama, T., Shapiro, E., Fukuhara, Y., and Kosuga, M. (2020). Natural history of cognitive development in neuronopathic mucopolysaccharidosis type II (Hunter syndrome): Contribution of genotype to cognitive developmental course. Mol. Genet. Metab. Rep. 24, 100630. doi: 10.1016/j.ymgmr.2020.100630
Sohn, Y. B., Ki, C.-S., Kim, C.-H., Ko, A.-R., Yook, Y.-J., Lee, S.-J., et al. (2012). Identification of 11 novel mutations in 49 Korean patients with mucopolysaccharidosis type II. Clin. Genet. 81, 185–190. doi: 10.1111/j.1399-0004.2011.01641.x
Steén-Bondeson, M. L., Dahl, N., Tönnesen, T., Kleijer, W. J., Seidlitz, G., Gustavson, K. H., et al. (1992). Molecular analysis of patients with Hunter syndrome: implication of a region prone to structural alterations within the IDS gene. Hum Mol Genet 1, 195–198. doi: 10.1093/hmg/1.3.195
Steglich, C., Bunge, S., Hulsebos, T., Beck, M., Brandt, N. J., Schwinger, E., et al. (1993). Molecular analysis in patients with mucopolysaccharidosis type II suggests that DXS466 maps within the Hunter gene. Hum Genet 92, 179–182. doi: 10.1007/BF00219688
Tajima, G., Sakura, N., Kosuga, M., Okuyama, T., and Kobayashi, M. (2013). Effects of idursulfase enzyme replacement therapy for Mucopolysaccharidosis type II when started in early infancy: Comparison in two siblings. Molecular Genetics and Metabolism 108, 172–177. doi: 10.1016/j.ymgme.2012.12.010
Tang, J., Chang, G., Wei, M., Li, X., Chen, H., Qin, Y., et al. (2022). Diagnosis of patients with mucopolysaccharidosis type II via RNA sequencing. Clinica Chimica Acta 537, 38–45. doi: 10.1016/j.cca.2022.10.007
Wilson, P. J., Morris, C. P., Anson, D. S., Occhiodoro, T., Bielicki, J., Clements, P. R., et al. (1990). Hunter syndrome: isolation of an iduronate-2-sulfatase cDNA clone and analysis of patient DNA. Proc Natl Acad Sci U S A 87, 8531–8535. doi: 10.1073/pnas.87.21.8531
Wilson, P. J., Suthers, G. K., Callen, D. F., Baker, E., Nelson, P. V., Cooper, A., et al. (1991). Frequent deletions at Xq28 indicate genetic heterogeneity in Hunter syndrome. Hum Genet 86, 505–508. doi: 10.1007/BF00194643
Yamada, Y., Tomatsu, S., Sukegawa, K., Suzuki, Y., Kondo, N., Hopwood, J. J., et al. (1993). Mucopolysaccharidosis type II (Hunter disease): 13 gene mutations in 52 Japanese patients and carrier detection in four families. Hum Genet 92, 110–114. doi: 10.1007/BF00219675
Zanetti, A., Tomanin, R., Rampazzo, A., Rigon, C., Gasparotto, N., Cassina, M., et al. (2014). A Hunter Patient with a Severe Phenotype Reveals Two Large Deletions and Two Duplications Extending 1.2 Mb Distally to IDS Locus. JIMD Rep 17, 13–21. doi: 10.1007/8904_2014_317
Zerjav Tansek, M., Kodric, J., Klemencic, S., Boelens, J. J., van Hasselt, P. M., Drole Torkar, A., et al. (2021). Therapy-type related long-term outcomes in mucopolysaccaridosis type II (Hunter syndrome) – Case series. Mol. Genet. Metab. Rep. 28, 100779. doi: 10.1016/j.ymgmr.2021.100779
Zhang, H., Li, J., Zhang, X., Wang, Y., Qiu, W., Ye, J., et al. (2011). Analysis of the IDS gene in 38 patients with Hunter syndrome: the c.879G>A (p.Gln293Gln) synonymous variation in a female create exonic splicing. PloS One 6, e22951. doi: 10.1371/journal.pone.0022951
Zhong, L., Gao, X., Wang, Y., Qiu, W., Han, L., Gu, X., et al. (2023). Clinical characteristics and genotypes of 201 patients with mucopolysaccharidosis type II in China: A retrospective, observational study. Clin. Genet. doi: 10.1111/cge.14329

## Sheet: TableS6_RefLargeDelInsVariants
Agrawal, N., Verma, G., Saxena, D., Kabra, M., Gupta, N., Mandal, K., et al. (2022). Genotype-phenotype spectrum of 130 unrelated Indian families with Mucopolysaccharidosis type II. Eur. J. Med. Genet. 65, 104447. doi: 10.1016/j.ejmg.2022.104447
Alcántara-Ortigoza, M. a., García-de Teresa, B., González-del Angel, A., Berumen, J., Guardado-Estrada, M., Fernández-Hernández, L., et al. (2016). Wide allelic heterogeneity with predominance of large IDS gene complex rearrangements in a sample of Mexican patients with Hunter syndrome. Clin. Genet. 89, 574–583. doi: 10.1111/cge.12738
Alkhzouz, C., Lazea, C., Bucerzan, S., Nascu, I., Kiss, E., Denes, C. L., et al. (2017). Clinical and Genetic Characteristics of Romanian Patients with Mucopolysaccharidosis Type II. JIMD Rep 33, 19–25. doi: 10.1007/8904_2016_535
Altarescu, G., Renbaum, P., Eldar-Geva, T., Brooks, B., Varshaver, I., Avitzour, M., et al. (2011). Preventing mucopolysaccharidosis type II (Hunter syndrome): PGD and establishing a Hunter (46, XX) stem cell line. Prenat. Diagn. 31, 853–860. doi: 10.1002/pd.2786
Alves, S., Mangas, M., Prata, M. J., Ribeiro, G., Lopes, L., Ribeiro, H., et al. (2006). Molecular characterization of Portuguese patients with mucopolysaccharidosis type II shows evidence that the IDS gene is prone to splicing mutations. J. Inherit. Metab. Dis. 29, 743–754. doi: 10.1007/s10545-006-0403-z
Amartino, H., Ceci, R., Masllorens, F., Gal, A., Arberas, C., Bay, L., et al. (2014). Identification of 17 novel mutations in 40 Argentinean unrelated families with mucopolysaccharidosis type II (Hunter syndrome). Mol. Genet. Metab. Rep. 1, 401–406. doi: 10.1016/j.ymgmr.2014.08.006
Beck, M., Steglich, C., Zabel, B., Dahl, N., Schwinger, E., Hopwood, J. J., et al. (1992). Deletion of the Hunter gene and both DXS466 and DXS304 in a patient with mucopolysaccharidosis type II. Am J Med Genet 44, 100–103. doi: 10.1002/ajmg.1320440123
Ben Simon-Schiff, E., Bach, G., Hopwood, J. J., and Abeliovich, D. (1994). Mutation analysis of Jewish Hunter patients in Israel. Hum. Mutat. 4, 263–270. doi: 10.1002/humu.1380040406
Ben Simon-Schiff, E., Zlotogora, J., Abeliovich, D., Zeigler, M., and Bach, G. (1994). Hunter syndrome among Jews in Israel. Biomed. Pharmacother. Biomedecine Pharmacother. 48, 381–384. doi: 10.1016/0753-3322(94)90055-8
Birot, A. M., Delobel, B., Gronnier, P., Bonnet, V., Maire, I., and Bozon, D. (1996). A 5-megabase familial deletion removes the IDS and FMR-1 genes in a male Hunter patient. Hum Mutat 7, 266–268. doi: 10.1002/(SICI)1098-1004(1996)7:3<266::AID-HUMU12>3.0.CO;2-0
Birot, A.-M., Bouton, O., Froissart, R., Maire, I., and Bozon, D. (1996). IDS gene-pseudogene exchange responsible for an intragenic deletion in a hunter patient. Human Mutation 8, 44–50. doi: 10.1002/(SICI)1098-1004(1996)8:1<44::AID-HUMU6>3.0.CO;2-P
Bonuccelli, G., Regis, S., Filocamo, M., Corsolini, F., Caroli, F., and Gatti, R. (1998). A deletion involving exons 2–4 in the iduronate-2-sulfatase gene of a patient with intermediate Hunter syndrome. Clinical Genetics 53, 474–477. doi: 10.1111/j.1399-0004.1998.tb02598.x
Brusius-Facchin, A. C., De Souza, C. F. M., Schwartz, I. V. D., Riegel, M., Melaragno, M. I., Correia, P., et al. (2012). Severe phenotype in MPS II patients associated with a large deletion including contiguous genes. American Journal of Medical Genetics Part A 158A, 1055–1059. doi: 10.1002/ajmg.a.35271
Brusius-Facchin, A. C., Abrahão, L., Schwartz, I. V. D., Lourenço, C. M., Santos, E. S., Zanetti, A., et al. (2013). Extension of the molecular analysis to the promoter region of the iduronate 2-sulfatase gene reveals genomic alterations in mucopolysaccharidosis type II patients with normal coding sequence. Gene 526, 150–154. doi: 10.1016/j.gene.2013.05.007
Brusius-Facchin, A. C., Schwartz, I. V. D., Zimmer, C., Ribeiro, M. G., Acosta, A. X., Horovitz, D., et al. (2014). Mucopolysaccharidosis type II: Identification of 30 novel mutations among Latin American patients. Mol. Genet. Metab. 111, 133–138. doi: 10.1016/j.ymgme.2013.08.011
Bunge, S., Rathmann, M., Steglich, C., Bondeson, M.-L., Tylki-Szymanska, A., Popowska, E., et al. (1998). Homologous nonallelic recombinations between the iduronate-sulfatase gene and pseudogene cause various intragenic deletions and inversions in patients with mucopolysaccharidosis type II. Eur J Hum Genet 6, 492–500. doi: 10.1038/sj.ejhg.5200213
Bunge, S., Steglich, C., Beck, M., Rosenkranz, W., Schwinger, E., Hopwood, J. J., et al. (1992). Mutation analysis of the iduronate-2-sulfatase gene in patients with mucopolysaccharidosis type II (Hunter syndrome). Hum. Mol. Genet. 1, 335–339. doi: 10.1093/hmg/1.5.335
Bunge, S., Steglich, C., Zuther, C., Beck, M., Morris, C. P., Schwinger, E., et al. (1993). Iduronate-2-sulfatase gene mutations in 16 patients with mucopolysaccharidosis type II (Hunter syndrome). Hum. Mol. Genet. 2, 1871–1875. doi: 10.1093/hmg/2.11.1871
Burruss, D. M., Wood, T. C., Espinoza, L., Dwivedi, A., and Holden, K. R. (2012). Severe Hunter Syndrome (Mucopolysaccharidosis II) Phenotype Secondary to Large Deletion in the X Chromosome Encompassing IDS, FMR1, and AFF2 (FMR2). J Child Neurol 27, 786–790. doi: 10.1177/0883073811425860
Chiong, M. A. D., Canson, D. M., Abacan, M. A. R., Baluyot, M. M. P., Cordero, C. P., and Silao, C. L. T. (2017). Clinical, biochemical and molecular characteristics of Filipino patients with mucopolysaccharidosis type II - Hunter syndrome. Orphanet J Rare Dis 12, 7. doi: 10.1186/s13023-016-0558-0
Chkioua, L., Grissa, O., Leban, N., Gribaa, M., Boudabous, H., Turkia, H. B., et al. (2020). The mutational spectrum of hunter syndrome reveals correlation between biochemical and clinical profiles in Tunisian patients. BMC Med. Genet. 21, 111. doi: 10.1186/s12881-020-01051-9
Chou, Y.-Y., Chao, S.-C., Kuo, P.-L., and Lin, S.-J. (2005). A 38.8 kb deletion mutation of the iduronate-2-sulfatase gene in a patient with Hunter syndrome. J Formos Med Assoc 104, 273–275.
Chuang, C.-K., Tu, Y.-R., Lee, C.-L., Lo, Y.-T., Chang, Y.-H., Liu, M.-Y., et al. (2022). Updated Confirmatory Diagnosis for Mucopolysaccharidoses in Taiwanese Infants and the Application of Gene Variants. Int. J. Mol. Sci. 23, 9979. doi: 10.3390/ijms23179979
Deribessa, S. J., Bisrat, M. E., Terefework, Z., and Quinonez, S. C. (2021). A 1-year and 4-month-old child with mucopolysaccharidoses type II: A clinical case report from Ethiopia. Clinical Case Reports 9, e05122. doi: 10.1002/ccr3.5122
Dvorakova, L., Vlaskova, H., Sarajlija, A., Ramadza, D. P., Poupetova, H., Hruba, E., et al. (2017). Genotype-phenotype correlation in 44 Czech, Slovak, Croatian and Serbian patients with mucopolysaccharidosis type II. Clin. Genet. 91, 787–796. doi: 10.1111/cge.12927
Fang, X., Zhu, C., Zhu, X., Feng, Y., Jiao, Z., Duan, H., et al. (2022). Molecular analysis and novel variation identification of Chinese pedigrees with mucopolysaccharidosis using targeted next-generation sequencing. Clin. Chim. Acta Int. J. Clin. Chem. 524, 194–200. doi: 10.1016/j.cca.2021.11.019
Filocamo, M., Bonuccelli, G., Corsolini, F., Mazzotti, R., Cusano, R., and Gatti, R. (2001). Molecular analysis of 40 Italian patients with mucopolysaccharidosis type II: New mutations in the iduronate-2-sulfatase (IDS) gene. Hum Mutat 18, 164–165. doi: 10.1002/humu.1169
Flomen, R. H., Green, P. M., Bentley, D. R., Giannelli, F., and Green, E. P. (1992). Detection of point mutations and a gross deletion in six Hunter syndrome patients. Genomics 13, 543–550. doi: 10.1016/0888-7543(92)90123-a
Froissart, R., Maire, I., Millat, G., Cudry, S., Birot, A. M., Bonnet, V., et al. (1998). Identification of iduronate sulfatase gene alterations in 70 unrelated Hunter patients. Clin. Genet. 53, 362–368. doi: 10.1111/j.1399-0004.1998.tb02746.x
Fukuhara, Y., Miura, A., Yamazaki, N., So, T., Kosuga, M., Yanagi, K., et al. (2020). A cDNA analysis disclosed the discordance of genotype-phenotype correlation in a patient with attenuated MPS II and a 76-base deletion in the gene for iduronate-2-sulfatase. Mol Genet Metab Rep 25, 100692. doi: 10.1016/j.ymgmr.2020.100692
Galvis, J., González, J., Uribe, A., and Velasco, H. (2015). Deep Genotyping of the IDS Gene in Colombian Patients with Hunter Syndrome. JIMD Rep. 19, 101–109. doi: 10.1007/8904_2014_376
Ghaffari, S. R., Rafati, M., Shadnoush, M., Pourbabaee, S., Aghighi, M., Mirab Samiee, S., et al. (2022). Molecular characterization of a large cohort of mucopolysaccharidosis patients: Iran Mucopolysaccharidosis RE-diagnosis study (IMPRESsion). Hum. Mutat. 43, e1–e23. doi: 10.1002/humu.24328
Goldenfum, S. L., Young, E., Michelakakis, H., Tsagarakis, S., and Winchester, B. (1996). Mutation analysis in 20 patients with Hunter disease. Hum Mutat 7, 76–78. doi: 10.1002/(SICI)1098-1004(1996)7:1<76::AID-HUMU14>3.0.CO;2-P
Gomes, C. P., Marins, M. M., Motta, F. L., Kyosen, S. O., Curiati, M. A., D’Almeida, V., et al. (2020). A New Mutation in IDS Gene Causing Hunter Syndrome: A Case Report. Frontiers in Genetics 10. Available at: https://www.frontiersin.org/articles/10.3389/fgene.2019.01383 (Accessed October 20, 2022).
Gort, L., Chabás, A., and Coll, M. J. (1998). Hunter disease in the Spanish population: molecular analysis in 31 families. J. Inherit. Metab. Dis. 21, 655–661. doi: 10.1023/a:1005432600871
Hartog, C., Fryer, A., and Upadhyaya, M. (1999). Mutation analysis of iduronate-2-sulphatase gene in 24 patients with Hunter syndrome: characterisation of 6 novel mutations. Mutation in brief no. 249. Online. Hum. Mutat. 14, 87. doi: 10.1002/(SICI)1098-1004(1999)14:1<87::AID-HUMU14>3.0.CO;2-N
Honda, S., Hayashi, S., Kato, M., Niida, Y., Hayasaka, K., Okuyama, T., et al. (2007). Clinical and molecular cytogenetic characterization of two patients with non-mutational aberrations of the FMR2 gene. Am J Med Genet A 143A, 687–693. doi: 10.1002/ajmg.a.31638
Hopwood, J. J., Bunge, S., Morris, C. P., Wilson, P. J., Steglich, C., Beck, M., et al. (1993). Molecular basis of mucopolysaccharidosis type II: mutations in the iduronate-2-sulphatase gene. Hum. Mutat. 2, 435–442. doi: 10.1002/humu.1380020603
Jezela-Stanek, A., Pokora, P., Młynek, M., Smyk, M., Ziemkiewicz, K., Różdżyńska-Świątkowska, A., et al. (2021). Diverse clinical outcome of Hunter syndrome in patients with chromosomal aberration encompassing entire and partial IDS deletions: what is important for early diagnosis and counseling? Clin Dysmorphol 30, 76–82. doi: 10.1097/MCD.0000000000000344
Jurecka, A., Krumina, Z., Żuber, Z., Różdżyńska-Świątkowska, A., Kłoska, A., Czartoryska, B., et al. (2012). Mucopolysaccharidosis type II in females and response to enzyme replacement therapy. Am. J. Med. Genet. A. 158A, 450–454. doi: 10.1002/ajmg.a.34415
Karsten, S., Voskoboeva, E., Tishkanina, S., Pettersson, U., Krasnopolskaja, X., and Bondeson, M. L. (1998). Mutational spectrum of the iduronate-2-sulfatase (IDS) gene in 36 unrelated Russian MPS II patients. Hum. Genet. 103, 732–735. doi: 10.1007/s004390050901
Karsten, S., Voskoboeva, E., Carlberg, B. M., Kleijer, W. J., Tsnnesen, T., Pettersson, U., et al. (1998). Identification of 9 novel IDS gene mutations in 19 unrelated Hunter syndrome (mucopolysaccharidosis Type II) patients. Mutations in brief no. 202. Online. Hum. Mutat. 12, 433. doi: 10.1002/(sici)1098-1004(1998)12:6<433::aid-humu12>3.0.co;2-m
Kim, C. H., Hwang, H. Z., Song, S. M., Paik, K. H., Kwon, E. K., Moon, K. B., et al. (2003). Mutational spectrum of the iduronate 2 sulfatase gene in 25 unrelated Korean Hunter syndrome patients: identification of 13 novel mutations. Hum. Mutat. 21, 449–450. doi: 10.1002/humu.9128
Kosuga, M., Mashima, R., Hirakiyama, A., Fuji, N., Kumagai, T., Seo, J.-H., et al. (2016). Molecular diagnosis of 65 families with mucopolysaccharidosis type II (Hunter syndrome) characterized by 16 novel mutations in the IDS gene: Genetic, pathological, and structural studies on iduronate-2-sulfatase. Mol. Genet. Metab. 118, 190–197. doi: 10.1016/j.ymgme.2016.05.003
Lagerstedt, K., Carlberg, B. M., Karimi-Nejad, R., Kleijer, W. J., and Bondeson, M. L. (2000). Analysis of a 43.6 kb deletion in a patient with Hunter syndrome (MPSII): identification of a fusion transcript including sequences from the gene W and the IDS gene. Hum Mutat 15, 324–331. doi: 10.1002/(SICI)1098-1004(200004)15:4<324::AID-HUMU4>3.0.CO;2-5
Li, P., Bellows, A. B., and Thompson, J. N. (1999). Molecular basis of iduronate-2-sulphatase gene mutations in patients with mucopolysaccharidosis type II (Hunter syndrome). J. Med. Genet. 36, 21–27.
Lin, H.-Y., Tu, R.-Y., Chern, S.-R., Lo, Y.-T., Fran, S., Wei, F.-J., et al. (2019). Identification and Functional Characterization of IDS Gene Mutations Underlying Taiwanese Hunter Syndrome (Mucopolysaccharidosis Type II). Int. J. Mol. Sci. 21. doi: 10.3390/ijms21010114
Lissens, W., Seneca, S., and Liebaers, I. (1997). Molecular analysis in 23 Hunter disease families. J. Inherit. Metab. Dis. 20, 453–456. doi: 10.1023/a:1005335624386
Lualdi, S., Di Rocco, M., Corsolini, F., Spada, M., Bembi, B., Cotugno, G., et al. (2006). Identification of nine new IDS alleles in mucopolysaccharidosis II. Quantitative evaluation by real-time RT-PCR of mRNAs sensitive to nonsense-mediated and nonstop decay mechanisms. Biochim. Biophys. Acta 1762, 478–484. doi: 10.1016/j.bbadis.2006.01.003
Martín-Juste, P., Parada-Avendaño, I., Gómez-Palacio, V. E., and Gil-Albarova, J. (2022). Bilateral carpal tunnel syndrome in mucopolysaccharidosis type II: a case report. Childs Nerv Syst 38, 1651–1653. doi: 10.1007/s00381-022-05492-w
Ramírez-Hernández, M. A., Figuera, L. E., Rizo-de la Torre, L. C., Mendoza-Ruvalcaba, M. T. M.-T. S. C., Arnaud-López, L., García-Ortiz, J. E., et al. (2022). Mutational spectrum of the iduronate-2-sulfatase gene in Mexican patients with Hunter syndrome. Eur. Rev. Med. Pharmacol. Sci. 26, 5115–5127. doi: 10.26355/eurrev_202207_29300
Semyachkina, A. N., Voskoboeva, E. Y., Nikolaeva, E. A., and Zakharova, E. Y. (2021). Analysis of long-term observations of the large group of Russian patients with Hunter syndrome (mucopolysaccharidosis type II). BMC Med. Genomics 14, 71. doi: 10.1186/s12920-021-00922-1
Seo, J.-H., Okuyama, T., Shapiro, E., Fukuhara, Y., and Kosuga, M. (2020). Natural history of cognitive development in neuronopathic mucopolysaccharidosis type II (Hunter syndrome): Contribution of genotype to cognitive developmental course. Mol. Genet. Metab. Rep. 24, 100630. doi: 10.1016/j.ymgmr.2020.100630
Sohn, Y. B., Ki, C.-S., Kim, C.-H., Ko, A.-R., Yook, Y.-J., Lee, S.-J., et al. (2012). Identification of 11 novel mutations in 49 Korean patients with mucopolysaccharidosis type II. Clin. Genet. 81, 185–190. doi: 10.1111/j.1399-0004.2011.01641.x
Steén-Bondeson, M. L., Dahl, N., Tönnesen, T., Kleijer, W. J., Seidlitz, G., Gustavson, K. H., et al. (1992). Molecular analysis of patients with Hunter syndrome: implication of a region prone to structural alterations within the IDS gene. Hum Mol Genet 1, 195–198. doi: 10.1093/hmg/1.3.195
Timms, K. M., Bondeson, M. L., Ansari-Lari, M. A., Lagerstedt, K., Muzny, D. M., Dugan-Rocha, S. P., et al. (1997). Molecular and phenotypic variation in patients with severe Hunter syndrome. Hum Mol Genet 6, 479–486. doi: 10.1093/hmg/6.3.479
Timms, K. M., Huckett, L. E., Belmont, J. W., Shapira, S. K., and Gibbs, R. A. (1998). DNA deletion confined to the iduronate-2-sulfatase promoter abolishes IDS gene expression. Hum Mutat 11, 121–126. doi: 10.1002/(SICI)1098-1004(1998)11:2<121::AID-HUMU4>3.0.CO;2-M
Uttarilli, A., Ranganath, P., Matta, D., Md Nurul Jain, J., Prasad, K., Babu, A. S., et al. (2016). Identification and characterization of 20 novel pathogenic variants in 60 unrelated Indian patients with mucopolysaccharidoses type I and type II. Clin. Genet. 90, 496–508. doi: 10.1111/cge.12795
Vafiadaki, E., Cooper, A., Heptinstall, L. E., Hatton, C. E., Thornley, M., and Wraith, J. E. (1998). Mutation analysis in 57 unrelated patients with MPS II (Hunter’s disease). Arch. Dis. Child. 79, 237–241. doi: 10.1136/adc.79.3.237
Vollebregt, A. A. M., Hoogeveen-Westerveld, M., Kroos, M. A., Oussoren, E., Plug, I., Ruijter, G. J., et al. (2017). Genotype-phenotype relationship in mucopolysaccharidosis II: predictive power of IDS variants for the neuronopathic phenotype. Dev. Med. Child Neurol. 59, 1063–1070. doi: 10.1111/dmcn.13467
Wehnert, M., Hopwood, J. J., Schröder, W., and Herrmann, F. H. (1992). Structural gene aberrations in mucopolysaccharidosis II (Hunter). Hum Genet 89, 430–432. doi: 10.1007/BF00194316
Wilson, P. J., Morris, C. P., Anson, D. S., Occhiodoro, T., Bielicki, J., Clements, P. R., et al. (1990). Hunter syndrome: isolation of an iduronate-2-sulfatase cDNA clone and analysis of patient DNA. Proc Natl Acad Sci U S A 87, 8531–8535. doi: 10.1073/pnas.87.21.8531
Wilson, P. J., Suthers, G. K., Callen, D. F., Baker, E., Nelson, P. V., Cooper, A., et al. (1991). Frequent deletions at Xq28 indicate genetic heterogeneity in Hunter syndrome. Hum Genet 86, 505–508. doi: 10.1007/BF00194643
Wraith, J. E., Cooper, A., Thornley, M., Wilson, P. J., Nelson, P. V., Morris, C. P., et al. (1991). The clinical phenotype of two patients with a complete deletion of the iduronate-2-sulphatase gene (mucopolysaccharidosis II — Hunter syndrome). Hum Genet 87, 205–206. doi: 10.1007/BF00204183
Yamada, Y., Tomatsu, S., Sukegawa, K., Suzuki, Y., Kondo, N., Hopwood, J. J., et al. (1993). Mucopolysaccharidosis type II (Hunter disease): 13 gene mutations in 52 Japanese patients and carrier detection in four families. Hum Genet 92, 110–114. doi: 10.1007/BF00219675
Zanetti, A., D’Avanzo, F., Rigon, L., Rampazzo, A., Concolino, D., Barone, R., et al. (2019). Molecular diagnosis of patients affected by mucopolysaccharidosis: a multicenter study. Eur. J. Pediatr. 178, 739–753. doi: 10.1007/s00431-019-03341-8
Zhang, H., Li, J., Zhang, X., Wang, Y., Qiu, W., Ye, J., et al. (2011). Analysis of the IDS gene in 38 patients with Hunter syndrome: the c.879G>A (p.Gln293Gln) synonymous variation in a female create exonic splicing. PloS One 6, e22951. doi: 10.1371/journal.pone.0022951
Zhang, W., Xie, T., Sheng, H., Shao, Y., Lin, Y., Jiang, M., et al. (2019). Genetic analysis of 63 Chinese patients with mucopolysaccharidosis type II: Functional characterization of seven novel IDS variants. Clinica Chimica Acta 491, 114–120. doi: 10.1016/j.cca.2019.01.009
Zhang, Z., Ma, M., Zhang, W., Zhou, Y., Yao, F., Zhu, L., et al. (2023). Phenotypic and genetic characteristics of 130 patients with mucopolysaccharidosis type II: A single-center retrospective study in China. Front. Genet. 14, 1103620. doi: 10.3389/fgene.2023.1103620
Zhao, G., Chen, C., Zhao, X., Liu, L., Wang, C., and Kong, X. (2022). [Genetic analysis and prenatal diagnosis of a Chinese pedigree affected with mucopolysaccharidosis type II due to deletion of exon 2 of IDS gene]. Zhonghua Yi Xue Yi Chuan Xue Za Zhi 39, 864–867. doi: 10.3760/cma.j.cn511374-20210519-00427
Zhao, X.-Y., Qiao, G.-M., and Liu, F. (2021). Identification and structure characterization of novel IDS variants causing mucopolysaccharidosis type II: A retrospective analysis of 30 Chinese children. Clin. Chim. Acta Int. J. Clin. Chem. 523, 386–394. doi: 10.1016/j.cca.2021.10.020
Zhong, L., Gao, X., Wang, Y., Qiu, W., Han, L., Gu, X., et al. (2023). Clinical characteristics and genotypes of 201 patients with mucopolysaccharidosis type II in China: A retrospective, observational study. Clin. Genet. doi: 10.1111/cge.14329
